# Supplementary material for: Recruitment of BRD4 to the ASXL1 genomic targets depends on the extra-terminal domain of BRD4
Source: Nat Commun. 2026 Feb 17;17:2852. doi: 10.1038/s41467-026-69565-z (PMC13021927; doi:10.1038/s41467-026-69565-z)
Supplement: Supplementary file 4 — Source Data [file 41467_2026_69565_MOESM4_ESM.xlsx]

## Sheet: Figure 3
	Figure 3c	Peptide concentration (µM)
	ASXL1	Fraction bound		ASXL1	Fraction bound		ASXL2	Fraction bound	ASXL2	Fraction bound	ASXL2	Fraction bound		ASXL3	Fraction bound	ASXL3	Fraction bound	ASXL3	Fraction bound	ASXL3	Fraction bound
		Expt 1	Expt 2		Expt 3			Expt 1		Expt 2		Expt 3			Expt 1		Expt 2		Expt 3		Expt 4
	0	0	0	0	0		0	0	0	0	0	0		0	0	0	0	0	0	0	0
	0.4	0.103735	0.0650825	0.5	0.405731		0.5	0.130357	2	0.529443	4	0.65043		4	0.516017	2	0.426271	2	0.523082	0.5	0.359167
	0.8	0.191115	0.13626	1	0.513423		1	0.239348	4	0.836963	8	0.678831		8	0.585896	4	0.629858	4	0.820857	1	0.595344
	1.2	0.318659	0.231263	1.5	0.605644		1.5	0.512992	8	0.916559	12	0.903321		12	0.808313	8	0.821845	8	0.860183	1.5	0.640396
	1.6	0.419843	0.318432	2.5	0.6515		2.5	0.706545	12	0.932559	16	0.835684		16	0.894713	12	0.86653	16	0.964507	2.5	0.812109
	2.4	0.566353	0.387088	5	0.75105		5	0.862277	16	0.872348	20	0.974082		28	0.979724	16	1.01047	28	1.08257	5	0.820698
	4	0.674984	0.567741	10	0.873807		10	0.885714	20	1.05491	28	0.997196		36	0.953383	20	1.01807	36	0.974639	10	0.983055
	5.2	0.740266	0.637663	15	1.06807		15	0.873709	36	1.02628	44	1.01266		44	0.901086	28	0.934363	52	0.988807	15	1.04385
	6.8	0.818239	0.65466	25	1.02323		25	0.952743	44	0.957336	52	0.98724		52	0.928207	36	1.00126	68	0.890321	25	1.02268
	8.4	0.75715	0.698859						52	0.923572	68	0.884853		68	0.943056	44	0.97534	84	1.01628
									68	1.01305	84	0.909408		84	0.905267	52	1.02948	100	0.907494
									84	0.922802	100	0.985999		100	0.942831	68	0.858165
									100	0.980749						84	0.869992
																100	0.939855
	Figure 3e
	Residue Number	Normalized CSPs
	602	0.002722
	603	0.088894
	604	0.136599
	605	0.005948
	607	0.01701
	610	0.028523
	611	0.080563
	612	0.086428
	613	0.215546
	615	0.104826
	616	0.315754
	617	0.047043
	618	0.106434
	619	0.149742
	620	0.153397
	621	0.089325
	622	0.089296
	623	0.108578
	625	0.076685
	630	0.190661
	631	0.29233
	632	0.258277
	633	0.381062
	634	0.312155
	635	0.215222
	636	0.122238
	637	0.238304
	638	0.083993
	639	0.110664
	640	0.061982
	641	0.188436
	643	0.216476
	644	0.215923
	648	0.350896
	650	0.213791
	651	0.215986
	653	0.156692
	654	0.655247
	655	0.273407
	656	0.361615
	657	0.29615
	658	0.116156
	659	0.186846
	660	0.047145
	662	0.031641
	663	0.01657
	664	0.058226
	665	0.102244
	666	0.082173
	667	0.035712
	668	0.097224
	669	0.130431
	670	0.103431
	671	0.070955
	672	0.035729
	673	0.063433
	674	0.074335
	675	0.057218
	676	0.030489
	677	0.062699

## Sheet: Figure 4
	Figure 4f top			Figure 4g top						Figure 4h top						Figure 4i top
	Figure 4f bottom			Figure 4g middle						Figure 4h bottom						Figure 4i bottom
				Figure 4g bottom
Figure 4h, i
Sequences of in vitro synthesis primers
Primer	Forward	Reverse	Sequence
-490 kb MYC eRNA	CGGGTACCTAATACGACTCACTATAGTCTGCTCCCTTCTCTTCTC	ATCTCGAGATAATCATAATCATACTGTTCATATC	TCTGCTCCCTTCTCTTCTCtcagtgaaataggaaacaagatccagacact ataggtcactgtgcagtcacatttttttggattcaaggtcctggaatgag tgagttggaaagatggagtgtggtggttaataaagtgaaatacttgaaac cgagattacagggagtggcagtgattttaatgccaagacctaaaaagaag agagaagaggtaagagagttaaggtcaagttactggaaagattatcttga ctgctagtgaagtcaccagtttatGATATGAACAGTATGATTATGATTAT
PNP mRNA	CGGGTACCTAATACGACTCACTATAGAAGTTATCGTTGCACGGCACTGTGGACTTC	ATCTCGAGTCAACTGGCTTTGTCAGGGAGTGGAATGC	AAGTTATCGTTGCACGGCACTGTGGACTTCgagtctttggcttctcactc atcactaacaaggtcatcatggattatgaaagcctggagaaggccaacca tgaagaagtcttagcagctggcaaacaagctgcacagaaattggaacagt ttgtctccattcttatggccaGCATTCCACTCCCTGACAAAGCCAGTTGA
	*Bold: T7 promoter sequence	*Bold: Sequece for cloning

## Sheet: Figure 5
	Figure 5b

## Sheet: Figure 7
Figure7f						Figure7d						Figure7c
Dose	Response1	Response2	Response3	Response4		Dose	Response1	Response2	Response3	Response4		Dose	Response1	Response2	Response3	Response4
4.578e-09	0.00131511	0.194064	-0.321643	-0.020868		3.05e-09	0.374836	-0.113738	0.341927	-0.000205		3.05176e-09	-0.104223	-0.0643804		0.37156
9.155e-09	-0.296148	-0.166817		-0.088156		6.1e-09	0.295556	0.205935		0.226923		6.10352e-09	0.113118	0.0306029	0.40637
1.831e-08	-0.0360836	0.0314163	0.260572	-0.04973		1.22e-08	0.198875	0.0823511	-0.300055	-0.025936		1.2207e-08	0.214739	0.0725396	-0.158905	0.421247
3.662e-08	0.141504	-0.132829		0.105743		2.44e-08	-0.292993	0.0780944		0.0461407		2.44141e-08	0.45182	0.266841	-0.0735411	0.00392345
7.324e-08		0.188162	-0.009604	0.344596		4.88e-08	-0.046053	-0.456372	0.102495	0.398366		4.88281e-08	0.0812312	0.15766	0.0138726	0.104554
1.465e-07	0.00628426	-0.120149	0.498871	0.0157911		9.77e-08	0.177617	0.286717	0.288417	0.233665		9.76563e-08		0.202799	0.346455
2.93e-07	0.241263	0.180438	-0.440128	0.145812		1.95e-07	0.0662122		0.287591			1.95313e-07	-0.400809	0.46053	-0.16027	0.185903
5.859e-07	0.471144	0.282633	0.666491	0.204072		3.91e-07	0.137281	0.331781		0.0416012		3.90625e-07	0.692752	-0.0751601	0.380325	-0.0120795
1.172e-06	0.351565	0.294708	0.340735	0.530482		7.81e-07		0.466746	0.438145	0.585427		7.8125e-07		0.0292332	-0.00400413	0.717272
2.344e-06	0.546686	0.538051	0.586111			1.56e-06			0.673588			1.5625e-06	0.418898	0.838824	0.667872	0.352117
4.688e-06	0.338922	0.593401		0.903237		3.13e-06	0.884275	0.47561		0.321413		3.125e-06	0.70307	0.278624	0.739148	0.252387
9.375e-06	0.712682		0.690781	0.981512		6.25e-06	0.654562	0.883214	1.00595	0.933479		6.25e-06	1.03234		1.02524	0.384908
1.875e-05	1.07768		0.837849	0.784944		1.25e-05	1.01429	0.951061		0.896334		1.25e-05	0.681498	0.66398	1.02157	1.01847
3.75e-05	0.788641	0.519187	1.14726			2.5e-05	1.01995	0.978531	0.864854	0.98758		2.5e-05	0.96946	1.10438	0.581081	0.97675
7.5e-05	1.13457	0.715307				5e-05	0.940715	0.815904	0.687838	0.897876		5e-05	1.06324
						0.0001	0.969414			1.07351
Uncropped images for Figure 7b

## Sheet: Supplementary Figure 3
Supplementary Figure 3
Top left
ASXL1 R573D (µM)	Δfluorescence	ASXL1 R573D (µM)	Δfluorescence	ASXL1 R573D (µM)	Δfluorescence
0	0	0	0	0	0
8	8104.67	12	3592	12	5364.33
12	9716	16	11257	16	11164.7
16	14504	20	13025.7	20	17075.7
24	20743.3	24	20447.3	24	23208.7
32	31900.7	32	26115.7	32	31783
40	37238.7	40	32036.3	40	33629
52	42939	52	36199.7	52	38318
72	47535	72	43715.7	72	42551.3
96	55270.3	96	48079.3	96	44288.7
120	59181	120	53702.7	120	50491.7
144	61346.7	144	54831.3	144	55227.3
168	65305.7	168	57507.3	168	58630.7
192	68921.3
Bottom left							Bottom Middle						Bottom right
ASXL1_EBM (µM)	Normalized CSPs (ppm)						ASXL1_EBM (µM)	Normalized CSPs					ASXL1_EBM (µM)	Normalized CSPs
0	0	0	0	0			0	0	0	0	0		0	0	0	0	0
100	0.088183	0.049986	0.062206	0.051006			100	0.102147	0.044312	0.113555	0.087387		100	0.033919	0.028037	0.026838	0.017934
200	0.16044	0.084025	0.114899	0.094847			200	0.184001	0.080105	0.221934	0.155564		200	0.074704	0.063505	0.060076	0.043129
400	0.188109	0.09961	0.131233	0.11016			400	0.210031	0.088331	0.248775	0.174601		400	0.122035	0.103934	0.099085	0.071124

## Sheet: Supplementary Figure 4
Supplementary Figure 4
Concentration	Set1	Set2	Set3
0	0	0	0
0.5	0.149522	0.130295	0.0980506
1	0.252445	0.254576	0.192147
1.5	0.31858	0.327905	0.304304
2	0.406097	0.410532	0.353514
2.5	0.463075	0.4587	0.406147
3	0.51364	0.517557	0.474481
3.5	0.564939	0.55346	0.535879
4	0.610042	0.577492	0.585066
4.5	0.645446	0.632305	0.616262
5	0.674383	0.706816	0.658095
6	0.738289	0.740801	0.693083
7	0.754755	0.767354	0.737114
9	0.794452	0.782219	0.755706
11	0.804097	0.799974	0.770992
14	0.828986	0.82763	0.793539

## Sheet: Figure in response to comment  
coexpressionBRD4-ASXL2 LGG (TCGA panCancer Atlas)							coexpressionBRD4-OGT LGG (TCGA panCancer Atlas)							coexpressionBRD4-BAP1 LGG (TCGA panCancer Atlas)
Sample ID	BRD4 (mRNA Expression, RSEM (Batch normalized from Illumina HiSeq_RNASeqV2))	ASXL2 (mRNA Expression, RSEM (Batch normalized from Illumina HiSeq_RNASeqV2))	BRD4 Mutations	ASXL2 Mutations			Sample ID	BRD4 (mRNA Expression, RSEM (Batch normalized from Illumina HiSeq_RNASeqV2))	OGT (mRNA Expression, RSEM (Batch normalized from Illumina HiSeq_RNASeqV2))	BRD4 Mutations	OGT Mutations			Sample ID	BRD4 (mRNA Expression, RSEM (Batch normalized from Illumina HiSeq_RNASeqV2))	BAP1 (mRNA Expression, RSEM (Batch normalized from Illumina HiSeq_RNASeqV2))	BRD4 Mutations	BAP1 Mutations
TCGA-CS-4938-01	1172.65	479.127	WT	WT			TCGA-CS-4938-01	1172.65	1619.89	WT	WT			TCGA-CS-4938-01	1172.65	1916.93	WT	WT
TCGA-CS-4941-01	1475.5	624.224	WT	WT			TCGA-CS-4941-01	1475.5	1528.64	WT	WT			TCGA-CS-4941-01	1475.5	2990.68	WT	WT
TCGA-CS-4942-01	1403.11	745.675	WT	WT			TCGA-CS-4942-01	1403.11	1669.2	WT	WT			TCGA-CS-4942-01	1403.11	3001.38	WT	WT
TCGA-CS-4943-01	2422.41	475.09	WT	WT			TCGA-CS-4943-01	2422.41	2067.96	WT	WT			TCGA-CS-4943-01	2422.41	2306	WT	WT
TCGA-CS-4944-01	1038.46	169.462	WT	WT			TCGA-CS-4944-01	1038.46	1135.8	WT	WT			TCGA-CS-4944-01	1038.46	1727.4	WT	WT
TCGA-CS-5390-01	2131.26	889.092	WT	WT			TCGA-CS-5390-01	2131.26	2406.57	WT	WT			TCGA-CS-5390-01	2131.26	2757.46	WT	WT
TCGA-CS-5393-01	1699.01	646.762	WT	WT			TCGA-CS-5393-01	1699.01	2625.38	WT	WT			TCGA-CS-5393-01	1699.01	2490.62	WT	WT
TCGA-CS-5394-01	1569.09	1100.03	WT	WT			TCGA-CS-5394-01	1569.09	2564.07	WT	WT			TCGA-CS-5394-01	1569.09	3303.45	WT	WT
TCGA-CS-5395-01	2110.83	1318.48	WT	WT			TCGA-CS-5395-01	2110.83	1683.56	WT	WT			TCGA-CS-5395-01	2110.83	2214.87	WT	WT
TCGA-CS-5396-01	1437.23	1041.8	WT	WT			TCGA-CS-5396-01	1437.23	2240.05	WT	WT			TCGA-CS-5396-01	1437.23	1857.5	WT	WT
TCGA-CS-5397-01	1398.19	949.597	WT	WT			TCGA-CS-5397-01	1398.19	1916.67	WT	WT			TCGA-CS-5397-01	1398.19	2376.01	WT	WT
TCGA-CS-6186-01	2525.33	290.774	WT	WT			TCGA-CS-6186-01	2525.33	2833.44	WT	WT			TCGA-CS-6186-01	2525.33	2401.49	WT	WT
TCGA-CS-6188-01	2025.68	460.398	WT	WT			TCGA-CS-6188-01	2025.68	1476.31	WT	WT			TCGA-CS-6188-01	2025.68	1915.73	WT	WT
TCGA-CS-6290-01	1445.38	441.848	WT	WT			TCGA-CS-6290-01	1445.38	2008.36	WT	WT			TCGA-CS-6290-01	1445.38	1945.42	WT	WT
TCGA-CS-6665-01	1727.84	528.046	WT	WT			TCGA-CS-6665-01	1727.84	1599.05	WT	WT			TCGA-CS-6665-01	1727.84	1923.74	WT	WT
TCGA-CS-6666-01	1615.97	429.325	WT	WT			TCGA-CS-6666-01	1615.97	2370.39	WT	WT			TCGA-CS-6666-01	1615.97	1883.16	WT	WT
TCGA-CS-6667-01	1317.98	596.084	WT	WT			TCGA-CS-6667-01	1317.98	3517.32	WT	WT			TCGA-CS-6667-01	1317.98	2055.46	WT	WT
TCGA-CS-6668-01	1716.92	1023.26	WT	WT			TCGA-CS-6668-01	1716.92	4002.05	WT	WT			TCGA-CS-6668-01	1716.92	4782.96	WT	WT
TCGA-CS-6669-01	1523.9	317.706	WT	WT			TCGA-CS-6669-01	1523.9	2627.67	WT	WT			TCGA-CS-6669-01	1523.9	5685.94	WT	WT
TCGA-CS-6670-01	1697.48	505.449	WT	WT			TCGA-CS-6670-01	1697.48	1835.4	WT	WT			TCGA-CS-6670-01	1697.48	3379.18	WT	WT
TCGA-DB-5270-01	1711.56	334.129	WT	WT			TCGA-DB-5270-01	1711.56	1555.06	WT	WT			TCGA-DB-5270-01	1711.56	3409.82	WT	WT
TCGA-DB-5273-01	1355.99	244.923	WT	WT			TCGA-DB-5273-01	1355.99	1485.7	WT	WT			TCGA-DB-5273-01	1355.99	2218.81	WT	WT
TCGA-DB-5274-01	746.552	20.1149	WT	WT			TCGA-DB-5274-01	746.552	2469.54	WT	F21Kfs*3			TCGA-DB-5274-01	746.552	3043.1	WT	WT
TCGA-DB-5275-01	2033.49	469.216	WT	WT			TCGA-DB-5275-01	2033.49	2562.03	WT	WT			TCGA-DB-5275-01	2033.49	1824.88	WT	WT
TCGA-DB-5276-01	1189.83	371.706	WT	WT			TCGA-DB-5276-01	1189.83	1878.5	WT	WT			TCGA-DB-5276-01	1189.83	1895.15	WT	WT
TCGA-DB-5277-01	2836.43	359.073	WT	WT			TCGA-DB-5277-01	2836.43	1507.2	WT	WT			TCGA-DB-5277-01	2836.43	2163.92	WT	WT
TCGA-DB-5278-01	1483.85	322.306	WT	WT			TCGA-DB-5278-01	1483.85	2057.49	WT	WT			TCGA-DB-5278-01	1483.85	3091.35	WT	WT
TCGA-DB-5279-01	1723.59	1219.17	WT	WT			TCGA-DB-5279-01	1723.59	2599.62	WT	WT			TCGA-DB-5279-01	1723.59	2860.33	WT	WT
TCGA-DB-5280-01	1898.41	815.861	WT	WT			TCGA-DB-5280-01	1898.41	3476.8	WT	WT			TCGA-DB-5280-01	1898.41	2128.96	WT	WT
TCGA-DB-5281-01	2198.01	793.654	WT	WT			TCGA-DB-5281-01	2198.01	1708.98	WT	WT			TCGA-DB-5281-01	2198.01	2481.13	WT	WT
TCGA-DB-A4X9-01	1643.19	404.277	WT	WT			TCGA-DB-A4X9-01	1643.19	1993.74	WT	WT			TCGA-DB-A4X9-01	1643.19	2564.95	WT	WT
TCGA-DB-A4XA-01	1399.78	165.654	WT	WT			TCGA-DB-A4XA-01	1399.78	2167.31	WT	WT			TCGA-DB-A4XA-01	1399.78	3098.29	WT	WT
TCGA-DB-A4XB-01	1908.71	369.964	WT	WT			TCGA-DB-A4XB-01	1908.71	3820.64	WT	WT			TCGA-DB-A4XB-01	1908.71	2536.74	WT	WT
TCGA-DB-A4XC-01	1567.33	610.721	WT	WT			TCGA-DB-A4XC-01	1567.33	3024.89	WT	WT			TCGA-DB-A4XC-01	1567.33	2626.68	WT	WT
TCGA-DB-A4XD-01	2055.93	748.566	WT	WT			TCGA-DB-A4XD-01	2055.93	3086.52	WT	WT			TCGA-DB-A4XD-01	2055.93	2300.19	WT	WT
TCGA-DB-A4XE-01	1499.25	330.676	WT	WT			TCGA-DB-A4XE-01	1499.25	2648.16	WT	WT			TCGA-DB-A4XE-01	1499.25	2476.64	WT	WT
TCGA-DB-A4XF-01	1556.82	494.899	WT	WT			TCGA-DB-A4XF-01	1556.82	3267.38	WT	WT			TCGA-DB-A4XF-01	1556.82	2688.97	WT	WT
TCGA-DB-A4XG-01	1584.57	657.05	WT	WT			TCGA-DB-A4XG-01	1584.57	2655.61	WT	WT			TCGA-DB-A4XG-01	1584.57	3098.09	WT	WT
TCGA-DB-A4XH-01	1424.04	392.438	WT	WT			TCGA-DB-A4XH-01	1424.04	2509.18	WT	WT			TCGA-DB-A4XH-01	1424.04	3352.56	WT	WT
TCGA-DB-A64L-01	1620.98	382.854	WT	WT			TCGA-DB-A64L-01	1620.98	2936.61	WT	WT			TCGA-DB-A64L-01	1620.98	3112.95	WT	WT
TCGA-DB-A64O-01	1050.84	219.555	WT	WT			TCGA-DB-A64O-01	1050.84	2613.28	WT	WT			TCGA-DB-A64O-01	1050.84	2985.12	WT	WT
TCGA-DB-A64P-01	1462.51	229.57	WT	WT			TCGA-DB-A64P-01	1462.51	2383.32	WT	WT			TCGA-DB-A64P-01	1462.51	2658.8	WT	WT
TCGA-DB-A64Q-01	1308.27	419.681	WT	WT			TCGA-DB-A64Q-01	1308.27	2719.52	WT	WT			TCGA-DB-A64Q-01	1308.27	3146.17	WT	WT
TCGA-DB-A64R-01	1506.78	421.512	WT	WT			TCGA-DB-A64R-01	1506.78	3607.56	WT	WT			TCGA-DB-A64R-01	1506.78	2985.47	WT	WT
TCGA-DB-A64S-01	1129.79	135.693	WT	WT			TCGA-DB-A64S-01	1129.79	2705.01	WT	WT			TCGA-DB-A64S-01	1129.79	1862.34	WT	WT
TCGA-DB-A64U-01	1261.99	225.93	WT	WT			TCGA-DB-A64U-01	1261.99	3483.7	WT	WT			TCGA-DB-A64U-01	1261.99	2465.29	WT	WT
TCGA-DB-A64V-01	1082.55	75.1052	WT	WT			TCGA-DB-A64V-01	1082.55	2187.12	WT	WT			TCGA-DB-A64V-01	1082.55	2278.62	WT	WT
TCGA-DB-A64W-01	1499.11	238.011	WT	WT			TCGA-DB-A64W-01	1499.11	3375.22	WT	WT			TCGA-DB-A64W-01	1499.11	2802.4	WT	WT
TCGA-DB-A64X-01	1269.45	40.348	WT	WT			TCGA-DB-A64X-01	1269.45	2464.76	WT	WT			TCGA-DB-A64X-01	1269.45	2569.66	WT	WT
TCGA-DB-A75K-01	2870.36	218.409	WT	WT			TCGA-DB-A75K-01	2870.36	2984.27	WT	WT			TCGA-DB-A75K-01	2870.36	3775.03	WT	WT
TCGA-DB-A75L-01	1925.39	410.932	WT	WT			TCGA-DB-A75L-01	1925.39	3496.91	WT	WT			TCGA-DB-A75L-01	1925.39	2489.93	WT	WT
TCGA-DB-A75M-01	1967.07	196.262	WT	WT			TCGA-DB-A75M-01	1967.07	2269.25	WT	WT			TCGA-DB-A75M-01	1967.07	2435.69	WT	WT
TCGA-DB-A75O-01	2177.13	217.595	WT	WT			TCGA-DB-A75O-01	2177.13	1421.7	WT	WT			TCGA-DB-A75O-01	2177.13	2653.37	WT	WT
TCGA-DB-A75P-01	1741.55	223.251	WT	WT			TCGA-DB-A75P-01	1741.55	1492.36	WT	WT			TCGA-DB-A75P-01	1741.55	3302.92	WT	WT
TCGA-DH-5140-01	2212.25	311.082	WT	WT			TCGA-DH-5140-01	2212.25	2606.93	WT	WT			TCGA-DH-5140-01	2212.25	3106.93	WT	WT
TCGA-DH-5141-01	1412.69	380.254	WT	WT			TCGA-DH-5141-01	1412.69	1553.74	WT	WT			TCGA-DH-5141-01	1412.69	2532.77	WT	WT
TCGA-DH-5142-01	3078.18	249.66	WT	WT			TCGA-DH-5142-01	3078.18	1170.76	WT	WT			TCGA-DH-5142-01	3078.18	2582.48	WT	WT
TCGA-DH-5143-01	1653.71	547.372	WT	WT			TCGA-DH-5143-01	1653.71	1667.54	WT	WT			TCGA-DH-5143-01	1653.71	2775.37	WT	WT
TCGA-DH-5144-01	1679.66	410.963	WT	WT			TCGA-DH-5144-01	1679.66	3066.54	WT	WT			TCGA-DH-5144-01	1679.66	2929.66	WT	WT
TCGA-DH-A669-01	2223.93	197.707	WT	WT			TCGA-DH-A669-01	2223.93	2273.08	WT	WT			TCGA-DH-A669-01	2223.93	2619.89	WT	WT
TCGA-DH-A66B-01	2195.51	187.412	WT	WT			TCGA-DH-A66B-01	2195.51	1493.03	WT	WT			TCGA-DH-A66B-01	2195.51	1890.4	WT	WT
TCGA-DH-A66D-01	2191.36	276.235	WT	WT			TCGA-DH-A66D-01	2191.36	3179.01	WT	WT			TCGA-DH-A66D-01	2191.36	1646.99	WT	WT
TCGA-DH-A66F-01	1372.93	189.304	WT	WT			TCGA-DH-A66F-01	1372.93	2790.35	WT	WT			TCGA-DH-A66F-01	1372.93	2881.21	WT	WT
TCGA-DH-A66G-01	2052.85	555.519	WT	WT			TCGA-DH-A66G-01	2052.85	3078.63	WT	WT			TCGA-DH-A66G-01	2052.85	2607.07	WT	WT
TCGA-DH-A7UR-01	2067.14	199.447	WT	WT			TCGA-DH-A7UR-01	2067.14	3489.73	WT	WT			TCGA-DH-A7UR-01	2067.14	3600.71	WT	WT
TCGA-DH-A7US-01	1585.96	223.567	WT	WT			TCGA-DH-A7US-01	1585.96	2983.45	WT	WT			TCGA-DH-A7US-01	1585.96	3200.97	WT	WT
TCGA-DH-A7UT-01	1522.82	120.162	WT	WT			TCGA-DH-A7UT-01	1522.82	3899.48	WT	WT			TCGA-DH-A7UT-01	1522.82	2501.44	WT	WT
TCGA-DH-A7UU-01	2169.49	428.944	WT	WT			TCGA-DH-A7UU-01	2169.49	3106.48	WT	WT			TCGA-DH-A7UU-01	2169.49	2549.76	WT	WT
TCGA-DH-A7UV-01	1668.83	339.559	WT	WT			TCGA-DH-A7UV-01	1668.83	3445.51	WT	WT			TCGA-DH-A7UV-01	1668.83	2340.71	WT	WT
TCGA-DU-5847-01	1732.9	760.093	WT	WT			TCGA-DU-5847-01	1732.9	2975.96	WT	WT			TCGA-DU-5847-01	1732.9	2249.42	WT	WT
TCGA-DU-5849-01	1671.18	409.809	WT	WT			TCGA-DU-5849-01	1671.18	2570.51	WT	WT			TCGA-DU-5849-01	1671.18	2933.16	WT	WT
TCGA-DU-5851-01	1617.41	640.351	WT	WT			TCGA-DU-5851-01	1617.41	2673.75	WT	WT			TCGA-DU-5851-01	1617.41	3205.8	WT	WT
TCGA-DU-5852-01	1710.42	478.413	WT	WT			TCGA-DU-5852-01	1710.42	2142.51	WT	WT			TCGA-DU-5852-01	1710.42	2643.38	WT	WT
TCGA-DU-5853-01	1567.73	557.62	WT	WT			TCGA-DU-5853-01	1567.73	2574.37	WT	WT			TCGA-DU-5853-01	1567.73	2816.98	WT	WT
TCGA-DU-5854-01	2041.23	615.94	WT	WT			TCGA-DU-5854-01	2041.23	2562.17	WT	WT			TCGA-DU-5854-01	2041.23	1608.44	WT	WT
TCGA-DU-5855-01	1896.91	565.615	WT	WT			TCGA-DU-5855-01	1896.91	3358.09	WT	WT			TCGA-DU-5855-01	1896.91	2001.02	WT	WT
TCGA-DU-5870-01	1398.51	834.091	WT	WT			TCGA-DU-5870-01	1398.51	1961.84	WT	WT			TCGA-DU-5870-01	1398.51	3218.97	WT	WT
TCGA-DU-5871-01	1876.4	557.827	WT	WT			TCGA-DU-5871-01	1876.4	2556.05	WT	WT			TCGA-DU-5871-01	1876.4	2107.52	WT	WT
TCGA-DU-5872-01	1364.68	395.212	WT	WT			TCGA-DU-5872-01	1364.68	1930.6	WT	WT			TCGA-DU-5872-01	1364.68	2505.2	WT	WT
TCGA-DU-5874-01	2034.64	539.156	WT	WT			TCGA-DU-5874-01	2034.64	3301.02	WT	WT			TCGA-DU-5874-01	2034.64	3880.93	WT	WT
TCGA-DU-6392-01	2950.19	374.365	WT	E703D			TCGA-DU-6392-01	2950.19	1154.93	WT	M756I, R117H			TCGA-DU-6392-01	2950.19	3166.74	WT	WT
TCGA-DU-6393-01	2155.54	778.969	WT	WT			TCGA-DU-6393-01	2155.54	4485.21	WT	WT			TCGA-DU-6393-01	2155.54	3498	WT	WT
TCGA-DU-6394-01	2236.41	639.577	WT	WT			TCGA-DU-6394-01	2236.41	4112.32	WT	WT			TCGA-DU-6394-01	2236.41	2534.52	WT	WT
TCGA-DU-6395-01	1830.11	229.638	WT	WT			TCGA-DU-6395-01	1830.11	1109.39	WT	WT			TCGA-DU-6395-01	1830.11	2803.89	WT	WT
TCGA-DU-6396-01	2758.77	657.2	WT	WT			TCGA-DU-6396-01	2758.77	3946.54	WT	WT			TCGA-DU-6396-01	2758.77	878.383	WT	WT
TCGA-DU-6397-01	1556.1	660.392	WT	WT			TCGA-DU-6397-01	1556.1	2420.56	WT	WT			TCGA-DU-6397-01	1556.1	3023.72	WT	WT
TCGA-DU-6399-01	2028.96	642.17	WT	WT			TCGA-DU-6399-01	2028.96	1925.5	WT	WT			TCGA-DU-6399-01	2028.96	2476.61	WT	WT
TCGA-DU-6400-01	2148.14	490.142	WT	WT			TCGA-DU-6400-01	2148.14	2913.75	WT	WT			TCGA-DU-6400-01	2148.14	3337.35	WT	WT
TCGA-DU-6401-01	2370.61	472.685	WT	WT			TCGA-DU-6401-01	2370.61	1885.95	WT	WT			TCGA-DU-6401-01	2370.61	2603.76	WT	WT
TCGA-DU-6402-01	2174.28	331.691	WT	WT			TCGA-DU-6402-01	2174.28	1868.57	WT	WT			TCGA-DU-6402-01	2174.28	1494.22	WT	WT
TCGA-DU-6403-01	2241.61	527.376	WT	WT			TCGA-DU-6403-01	2241.61	1597.2	WT	WT			TCGA-DU-6403-01	2241.61	2900.74	WT	WT
TCGA-DU-6404-01	1688.28	621.517	WT	WT			TCGA-DU-6404-01	1688.28	1805.24	WT	WT			TCGA-DU-6404-01	1688.28	2151.17	WT	WT
TCGA-DU-6405-01	2116.9	824.477	WT	WT			TCGA-DU-6405-01	2116.9	2872.47	WT	WT			TCGA-DU-6405-01	2116.9	2224.55	WT	WT
TCGA-DU-6406-01	3334.47	465.464	WT	WT			TCGA-DU-6406-01	3334.47	2741.75	WT	WT			TCGA-DU-6406-01	3334.47	2581.52	WT	WT
TCGA-DU-6407-01	1488.03	640.361	WT	WT			TCGA-DU-6407-01	1488.03	1280.72	WT	WT			TCGA-DU-6407-01	1488.03	2260.31	WT	WT
TCGA-DU-6408-01	1891.97	388.269	WT	WT			TCGA-DU-6408-01	1891.97	1570.46	WT	WT			TCGA-DU-6408-01	1891.97	3284.68	WT	WT
TCGA-DU-6410-01	1572.22	811.906	WT	WT			TCGA-DU-6410-01	1572.22	4844.65	WT	WT			TCGA-DU-6410-01	1572.22	2776.68	WT	WT
TCGA-DU-6542-01	2120.13	573.901	WT	WT			TCGA-DU-6542-01	2120.13	3358.49	WT	WT			TCGA-DU-6542-01	2120.13	2319.35	WT	WT
TCGA-DU-7006-01	1442.59	640.356	WT	WT			TCGA-DU-7006-01	1442.59	3298.22	WT	V843L			TCGA-DU-7006-01	1442.59	1987.37	WT	WT
TCGA-DU-7007-01	2087.98	536.521	WT	WT			TCGA-DU-7007-01	2087.98	3287.85	WT	WT			TCGA-DU-7007-01	2087.98	2283.2	WT	WT
TCGA-DU-7008-01	1563.84	379.906	WT	WT			TCGA-DU-7008-01	1563.84	2483.78	WT	WT			TCGA-DU-7008-01	1563.84	3015.44	WT	WT
TCGA-DU-7009-01	1454.03	673.978	WT	WT			TCGA-DU-7009-01	1454.03	2112.08	WT	V1042I			TCGA-DU-7009-01	1454.03	2802.58	WT	WT
TCGA-DU-7010-01	1740.2	396.022	WT	WT			TCGA-DU-7010-01	1740.2	1976.79	WT	WT			TCGA-DU-7010-01	1740.2	1974.98	WT	WT
TCGA-DU-7011-01	1312.8	527.302	WT	WT			TCGA-DU-7011-01	1312.8	1758.8	WT	WT			TCGA-DU-7011-01	1312.8	2270.67	WT	WT
TCGA-DU-7012-01	1206.24	1151.44	WT	WT			TCGA-DU-7012-01	1206.24	1972.43	WT	WT			TCGA-DU-7012-01	1206.24	2127.2	WT	WT
TCGA-DU-7013-01	1837.92	850.394	WT	WT			TCGA-DU-7013-01	1837.92	2416.47	WT	WT			TCGA-DU-7013-01	1837.92	2472.44	WT	WT
TCGA-DU-7014-01	1486.89	310.447	WT	WT			TCGA-DU-7014-01	1486.89	1648.25	WT	WT			TCGA-DU-7014-01	1486.89	2147.05	WT	WT
TCGA-DU-7015-01	1368.97	573.29	WT	WT			TCGA-DU-7015-01	1368.97	2200.47	WT	WT			TCGA-DU-7015-01	1368.97	2060.41	WT	WT
TCGA-DU-7018-01	1445.8	559.191	WT	WT			TCGA-DU-7018-01	1445.8	2583.42	WT	WT			TCGA-DU-7018-01	1445.8	2514.49	WT	WT
TCGA-DU-7019-01	1450.94	469.891	WT	WT			TCGA-DU-7019-01	1450.94	1571.41	WT	WT			TCGA-DU-7019-01	1450.94	2162.1	WT	WT
TCGA-DU-7290-01	1240.02	984.346	WT	WT			TCGA-DU-7290-01	1240.02	2182.13	WT	WT			TCGA-DU-7290-01	1240.02	2005.12	WT	WT
TCGA-DU-7292-01	1854.68	458.639	WT	WT			TCGA-DU-7292-01	1854.68	1716.07	WT	WT			TCGA-DU-7292-01	1854.68	3473.65	WT	WT
TCGA-DU-7294-01	1304.06	696.614	WT	WT			TCGA-DU-7294-01	1304.06	3087.83	WT	WT			TCGA-DU-7294-01	1304.06	2639.62	WT	WT
TCGA-DU-7298-01	1793.13	881.697	WT	WT			TCGA-DU-7298-01	1793.13	3154.46	WT	WT			TCGA-DU-7298-01	1793.13	2597.57	WT	WT
TCGA-DU-7299-01	1625.97	642.838	WT	WT			TCGA-DU-7299-01	1625.97	3029.45	WT	WT			TCGA-DU-7299-01	1625.97	2270.41	WT	WT
TCGA-DU-7300-01	1338.63	390.833	WT	WT			TCGA-DU-7300-01	1338.63	2089.19	WT	WT			TCGA-DU-7300-01	1338.63	2565.07	WT	WT
TCGA-DU-7301-01	1711.31	470.854	WT	WT			TCGA-DU-7301-01	1711.31	2142.61	WT	WT			TCGA-DU-7301-01	1711.31	1979.18	WT	WT
TCGA-DU-7302-01	1386.16	706.544	WT	WT			TCGA-DU-7302-01	1386.16	3638.04	WT	WT			TCGA-DU-7302-01	1386.16	2948.19	WT	WT
TCGA-DU-7304-01	1550.23	761.015	WT	WT			TCGA-DU-7304-01	1550.23	2251.32	WT	WT			TCGA-DU-7304-01	1550.23	2386.68	WT	WT
TCGA-DU-7306-01	2177.72	561.871	WT	WT			TCGA-DU-7306-01	2177.72	1627.59	WT	WT			TCGA-DU-7306-01	2177.72	2134.6	WT	WT
TCGA-DU-7309-01	1767.56	521.204	WT	WT			TCGA-DU-7309-01	1767.56	2323.41	WT	WT			TCGA-DU-7309-01	1767.56	3904.18	WT	WT
TCGA-DU-8158-01	1464.39	860.181	WT	WT			TCGA-DU-8158-01	1464.39	2366.57	WT	WT			TCGA-DU-8158-01	1464.39	2374.59	WT	WT
TCGA-DU-8161-01	1350.48	1111.68	WT	WT			TCGA-DU-8161-01	1350.48	2898.61	WT	WT			TCGA-DU-8161-01	1350.48	2690.38	WT	WT
TCGA-DU-8162-01	1473.77	576.4	WT	WT			TCGA-DU-8162-01	1473.77	2410	WT	WT			TCGA-DU-8162-01	1473.77	2622.52	WT	WT
TCGA-DU-8163-01	1501.05	764.144	WT	WT			TCGA-DU-8163-01	1501.05	3401.25	WT	WT			TCGA-DU-8163-01	1501.05	2200.98	WT	WT
TCGA-DU-8164-01	1350.9	789.514	WT	WT			TCGA-DU-8164-01	1350.9	2939.41	WT	WT			TCGA-DU-8164-01	1350.9	3066.86	WT	WT
TCGA-DU-8165-01	1552.93	1239.86	WT	WT			TCGA-DU-8165-01	1552.93	5694.44	WT	WT			TCGA-DU-8165-01	1552.93	2475.23	WT	WT
TCGA-DU-8166-01	1660.68	639.65	WT	WT			TCGA-DU-8166-01	1660.68	4363.01	WT	WT			TCGA-DU-8166-01	1660.68	3199.52	WT	WT
TCGA-DU-8167-01	1391.14	184.679	WT	WT			TCGA-DU-8167-01	1391.14	2081.5	WT	WT			TCGA-DU-8167-01	1391.14	2333.3	WT	WT
TCGA-DU-8168-01	1695.16	748.271	WT	WT			TCGA-DU-8168-01	1695.16	5656.23	WT	WT			TCGA-DU-8168-01	1695.16	1606.75	WT	WT
TCGA-DU-A5TP-01	3645.73	369.048	WT	WT			TCGA-DU-A5TP-01	3645.73	3396.96	WT	WT			TCGA-DU-A5TP-01	3645.73	2267.24	WT	WT
TCGA-DU-A5TR-01	1289.91	64.3016	WT	WT			TCGA-DU-A5TR-01	1289.91	2830.93	WT	WT			TCGA-DU-A5TR-01	1289.91	2391.35	WT	WT
TCGA-DU-A5TS-01	1078.28	31.623	WT	WT			TCGA-DU-A5TS-01	1078.28	2310.96	WT	WT			TCGA-DU-A5TS-01	1078.28	2732.6	WT	WT
TCGA-DU-A5TT-01	1333.37	190.913	WT	WT			TCGA-DU-A5TT-01	1333.37	3007.52	WT	WT			TCGA-DU-A5TT-01	1333.37	1532.48	WT	WT
TCGA-DU-A5TU-01	1274.23	73.212	WT	WT			TCGA-DU-A5TU-01	1274.23	2367.33	WT	WT			TCGA-DU-A5TU-01	1274.23	2336.44	WT	WT
TCGA-DU-A5TW-01	1258.24	183.097	WT	WT			TCGA-DU-A5TW-01	1258.24	3228.52	WT	WT			TCGA-DU-A5TW-01	1258.24	2240.5	WT	WT
TCGA-DU-A5TY-01	1216.08	232.614	WT	WT			TCGA-DU-A5TY-01	1216.08	3293.4	WT	WT			TCGA-DU-A5TY-01	1216.08	2168.88	WT	WT
TCGA-DU-A6S2-01	2743.99	773.375	WT	WT			TCGA-DU-A6S2-01	2743.99	2855.74	WT	WT			TCGA-DU-A6S2-01	2743.99	3226.18	WT	WT
TCGA-DU-A6S3-01	2223.22	217.718	WT	WT			TCGA-DU-A6S3-01	2223.22	2371.87	WT	WT			TCGA-DU-A6S3-01	2223.22	4066.07	WT	WT
TCGA-DU-A6S6-01	2414.07	346.099	WT	WT			TCGA-DU-A6S6-01	2414.07	2432.26	WT	WT			TCGA-DU-A6S6-01	2414.07	4325.04	WT	WT
TCGA-DU-A6S7-01	2254.66	343.562	WT	WT			TCGA-DU-A6S7-01	2254.66	2201.87	WT	P778L			TCGA-DU-A6S7-01	2254.66	2435.16	WT	WT
TCGA-DU-A6S8-01	1321.49	161.404	WT	WT			TCGA-DU-A6S8-01	1321.49	4800	WT	WT			TCGA-DU-A6S8-01	1321.49	2892.11	WT	WT
TCGA-DU-A76K-01	2080.35	167.165	WT	WT			TCGA-DU-A76K-01	2080.35	1787.41	WT	WT			TCGA-DU-A76K-01	2080.35	2863.47	WT	WT
TCGA-DU-A76L-01	1824.13	369.516	WT	WT			TCGA-DU-A76L-01	1824.13	2282.15	WT	WT			TCGA-DU-A76L-01	1824.13	1957.26	WT	WT
TCGA-DU-A76O-01	1979.98	162.467	WT	WT			TCGA-DU-A76O-01	1979.98	2222.99	WT	WT			TCGA-DU-A76O-01	1979.98	2996.2	WT	WT
TCGA-DU-A76R-01	1418.31	794.936	WT	WT			TCGA-DU-A76R-01	1418.31	3617.59	WT	WT			TCGA-DU-A76R-01	1418.31	2216.74	WT	WT
TCGA-DU-A7T6-01	2045.46	136.247	WT	WT			TCGA-DU-A7T6-01	2045.46	2750.83	WT	WT			TCGA-DU-A7T6-01	2045.46	3556.83	WT	WT
TCGA-DU-A7T8-01	2032.16	262.435	WT	WT			TCGA-DU-A7T8-01	2032.16	3400.13	WT	WT			TCGA-DU-A7T8-01	2032.16	2610.67	WT	WT
TCGA-DU-A7TA-01	1735.28	220.492	WT	WT			TCGA-DU-A7TA-01	1735.28	2944.4	WT	WT			TCGA-DU-A7TA-01	1735.28	747.444	WT	WT
TCGA-DU-A7TB-01	1582.94	194.796	WT	WT			TCGA-DU-A7TB-01	1582.94	1940.01	WT	WT			TCGA-DU-A7TB-01	1582.94	2630.29	WT	WT
TCGA-DU-A7TC-01	1576.56	126.562	WT	WT			TCGA-DU-A7TC-01	1576.56	2164.06	WT	WT			TCGA-DU-A7TC-01	1576.56	4014.84	WT	WT
TCGA-DU-A7TD-01	2393	512.754	WT	WT			TCGA-DU-A7TD-01	2393	3129.27	WT	WT			TCGA-DU-A7TD-01	2393	2756.59	WT	WT
TCGA-DU-A7TG-01	1753.04	253.471	WT	WT			TCGA-DU-A7TG-01	1753.04	2296.5	WT	WT			TCGA-DU-A7TG-01	1753.04	4308.45	WT	WT
TCGA-DU-A7TI-01	1777.63	437.739	WT	WT			TCGA-DU-A7TI-01	1777.63	2959.66	WT	WT			TCGA-DU-A7TI-01	1777.63	2226.3	WT	WT
TCGA-DU-A7TJ-01	2701.85	458.591	WT	WT			TCGA-DU-A7TJ-01	2701.85	4168.56	WT	WT			TCGA-DU-A7TJ-01	2701.85	2255.93	WT	WT
TCGA-E1-5302-01	1912.82	492.963	WT	WT			TCGA-E1-5302-01	1912.82	1231.43	WT	WT			TCGA-E1-5302-01	1912.82	2612.2	WT	WT
TCGA-E1-5303-01	1216.7	558.357	WT	WT			TCGA-E1-5303-01	1216.7	1670.72	WT	WT			TCGA-E1-5303-01	1216.7	1643.19	WT	WT
TCGA-E1-5304-01	3165.3	386.03	WT	WT			TCGA-E1-5304-01	3165.3	2307.38	WT	WT			TCGA-E1-5304-01	3165.3	1437.14	WT	WT
TCGA-E1-5305-01	1466.39	594.716	WT	WT			TCGA-E1-5305-01	1466.39	2033.32	WT	WT			TCGA-E1-5305-01	1466.39	2717.46	WT	WT
TCGA-E1-5307-01	1497.75	776.295	WT	WT			TCGA-E1-5307-01	1497.75	2101.78	WT	WT			TCGA-E1-5307-01	1497.75	2266.31	WT	WT
TCGA-E1-5311-01	1699.11	1007.49	WT	WT			TCGA-E1-5311-01	1699.11	2321.88	WT	WT			TCGA-E1-5311-01	1699.11	3136.7	WT	WT
TCGA-E1-5318-01	1641.01	858.861	WT	WT			TCGA-E1-5318-01	1641.01	2293.43	WT	WT			TCGA-E1-5318-01	1641.01	2394.58	WT	WT
TCGA-E1-5319-01	1256.63	531.727	WT	WT			TCGA-E1-5319-01	1256.63	1998.39	WT	WT			TCGA-E1-5319-01	1256.63	2474.7	WT	WT
TCGA-E1-5322-01	1695.32	384.065	WT	WT			TCGA-E1-5322-01	1695.32	2122.77	WT	WT			TCGA-E1-5322-01	1695.32	1144.96	WT	WT
TCGA-E1-A7YD-01	1662.62	270.889	WT	WT			TCGA-E1-A7YD-01	1662.62	3141.96	WT	WT			TCGA-E1-A7YD-01	1662.62	2335.58	WT	WT
TCGA-E1-A7YE-01	2510.12	365.179	WT	WT			TCGA-E1-A7YE-01	2510.12	2743.68	WT	WT			TCGA-E1-A7YE-01	2510.12	2543.99	WT	WT
TCGA-E1-A7YH-01	1807.97	254.514	WT	WT			TCGA-E1-A7YH-01	1807.97	3992.74	WT	WT			TCGA-E1-A7YH-01	1807.97	2718.64	WT	WT
TCGA-E1-A7YI-01	2536.55	392.656	WT	WT			TCGA-E1-A7YI-01	2536.55	3361.56	WT	WT			TCGA-E1-A7YI-01	2536.55	2276.88	WT	WT
TCGA-E1-A7YJ-01	2572.22	228.445	WT	WT			TCGA-E1-A7YJ-01	2572.22	5738.08	WT	WT			TCGA-E1-A7YJ-01	2572.22	1422.07	WT	WT
TCGA-E1-A7YK-01	1614.23	211.796	WT	WT			TCGA-E1-A7YK-01	1614.23	2363.28	WT	WT			TCGA-E1-A7YK-01	1614.23	1794.13	WT	WT
TCGA-E1-A7YL-01	2706.06	188.411	WT	WT			TCGA-E1-A7YL-01	2706.06	3022.26	WT	WT			TCGA-E1-A7YL-01	2706.06	2342.29	WT	WT
TCGA-E1-A7YM-01	1399.63	227.606	WT	WT			TCGA-E1-A7YM-01	1399.63	3086.97	WT	WT			TCGA-E1-A7YM-01	1399.63	2791.37	WT	WT
TCGA-E1-A7YN-01	1665.75	380.429	WT	WT			TCGA-E1-A7YN-01	1665.75	2991.2	WT	WT			TCGA-E1-A7YN-01	1665.75	2124.79	WT	WT
TCGA-E1-A7YO-01	1952.2	546.16	WT	WT			TCGA-E1-A7YO-01	1952.2	3944.4	WT	WT			TCGA-E1-A7YO-01	1952.2	3353.18	WT	WT
TCGA-E1-A7YQ-01	2099.67	410.893	WT	WT			TCGA-E1-A7YQ-01	2099.67	2502.41	WT	WT			TCGA-E1-A7YQ-01	2099.67	1769.17	WT	WT
TCGA-E1-A7YS-01	1932.48	1189.42	WT	WT			TCGA-E1-A7YS-01	1932.48	6198.91	WT	WT			TCGA-E1-A7YS-01	1932.48	2642.7	WT	WT
TCGA-E1-A7YU-01	1492.27	191.11	WT	WT			TCGA-E1-A7YU-01	1492.27	3026.38	WT	WT			TCGA-E1-A7YU-01	1492.27	2633.23	WT	WT
TCGA-E1-A7YV-01	1759.15	923.53	WT	WT			TCGA-E1-A7YV-01	1759.15	5652.66	WT	WT			TCGA-E1-A7YV-01	1759.15	2421.21	WT	WT
TCGA-E1-A7YW-01	1812.33	396.463	WT	WT			TCGA-E1-A7YW-01	1812.33	4010.57	WT	WT			TCGA-E1-A7YW-01	1812.33	1785.23	WT	WT
TCGA-E1-A7YY-01	2025.55	187.643	WT	WT			TCGA-E1-A7YY-01	2025.55	2740.66	WT	WT			TCGA-E1-A7YY-01	2025.55	4027.84	WT	WT
TCGA-E1-A7Z2-01	1740.54	237.104	WT	WT			TCGA-E1-A7Z2-01	1740.54	1945.24	WT	WT			TCGA-E1-A7Z2-01	1740.54	4111.17	WT	WT
TCGA-E1-A7Z3-01	1780.32	251.988	WT	WT			TCGA-E1-A7Z3-01	1780.32	2236.08	WT	WT			TCGA-E1-A7Z3-01	1780.32	3442.35	WT	WT
TCGA-E1-A7Z4-01	1889.03	219.012	WT	WT			TCGA-E1-A7Z4-01	1889.03	1823.7	WT	WT			TCGA-E1-A7Z4-01	1889.03	2504.19	WT	WT
TCGA-E1-A7Z6-01	1748.35	795.39	WT	WT			TCGA-E1-A7Z6-01	1748.35	2987.3	WT	WT			TCGA-E1-A7Z6-01	1748.35	2532.93	WT	WT
TCGA-EZ-7264-01	1619.8	1180.73	WT	WT			TCGA-EZ-7264-01	1619.8	5434.94	WT	WT			TCGA-EZ-7264-01	1619.8	3216.11	WT	WT
TCGA-F6-A8O3-01	2129.32	386.069	WT	WT			TCGA-F6-A8O3-01	2129.32	2818.03	WT	WT			TCGA-F6-A8O3-01	2129.32	3423.87	WT	WT
TCGA-F6-A8O4-01	1643.82	364.382	WT	WT			TCGA-F6-A8O4-01	1643.82	2269.92	WT	WT			TCGA-F6-A8O4-01	1643.82	3070.51	WT	WT
TCGA-FG-5962-01	1942.22	520	WT	WT			TCGA-FG-5962-01	1942.22	2188.25	WT	WT			TCGA-FG-5962-01	1942.22	3305.08	WT	WT
TCGA-FG-5963-01	1935.43	357.336	WT	WT			TCGA-FG-5963-01	1935.43	1562.2	WT	WT			TCGA-FG-5963-01	1935.43	2257.27	WT	WT
TCGA-FG-5964-01	1568.39	156.839	WT	WT			TCGA-FG-5964-01	1568.39	1968.47	WT	WT			TCGA-FG-5964-01	1568.39	2942.26	WT	WT
TCGA-FG-5965-01	1951.84	775.752	WT	WT			TCGA-FG-5965-01	1951.84	1976.46	WT	WT			TCGA-FG-5965-01	1951.84	2972.23	WT	WT
TCGA-FG-6688-01	1549.13	424.438	WT	WT			TCGA-FG-6688-01	1549.13	1319.16	WT	WT			TCGA-FG-6688-01	1549.13	2199.09	WT	WT
TCGA-FG-6689-01	1620.34	337.803	WT	WT			TCGA-FG-6689-01	1620.34	1829.95	WT	WT			TCGA-FG-6689-01	1620.34	3124.92	WT	WT
TCGA-FG-6690-01	1655.95	1004.12	WT	WT			TCGA-FG-6690-01	1655.95	2215.08	WT	WT			TCGA-FG-6690-01	1655.95	2957.56	WT	WT
TCGA-FG-6691-01	1520.04	1220.72	WT	WT			TCGA-FG-6691-01	1520.04	1777.7	WT	WT			TCGA-FG-6691-01	1520.04	2344.48	WT	WT
TCGA-FG-6692-01	2304.64	129.906	WT	WT			TCGA-FG-6692-01	2304.64	2618.75	WT	WT			TCGA-FG-6692-01	2304.64	2738	WT	WT
TCGA-FG-7634-01	1698.94	936.652	WT	WT			TCGA-FG-7634-01	1698.94	2693.51	WT	WT			TCGA-FG-7634-01	1698.94	2216.29	WT	WT
TCGA-FG-7636-01	1846.13	275.065	WT	WT			TCGA-FG-7636-01	1846.13	1389.4	WT	WT			TCGA-FG-7636-01	1846.13	3004.39	WT	WT
TCGA-FG-7638-01	1273.63	403.729	WT	WT			TCGA-FG-7638-01	1273.63	1392.89	WT	WT			TCGA-FG-7638-01	1273.63	3137.47	WT	WT
TCGA-FG-7641-01	1500.79	692.705	WT	WT			TCGA-FG-7641-01	1500.79	3770.5	WT	WT			TCGA-FG-7641-01	1500.79	2696.7	WT	WT
TCGA-FG-7643-01	1242.93	410.08	WT	WT			TCGA-FG-7643-01	1242.93	1734.23	WT	WT			TCGA-FG-7643-01	1242.93	3174.04	WT	WT
TCGA-FG-8181-01	1646.9	294.58	WT	WT			TCGA-FG-8181-01	1646.9	3037.71	WT	WT			TCGA-FG-8181-01	1646.9	4086.41	WT	WT
TCGA-FG-8182-01	1717.71	914.149	WT	WT			TCGA-FG-8182-01	1717.71	4262.26	WT	WT			TCGA-FG-8182-01	1717.71	2111.44	WT	WT
TCGA-FG-8185-01	1107.3	228.434	WT	WT			TCGA-FG-8185-01	1107.3	1986.77	WT	WT			TCGA-FG-8185-01	1107.3	1898.71	WT	WT
TCGA-FG-8186-01	1375.25	477.478	WT	WT			TCGA-FG-8186-01	1375.25	2570.32	WT	WT			TCGA-FG-8186-01	1375.25	2540.35	WT	WT
TCGA-FG-8187-01	1264.99	505.241	WT	WT			TCGA-FG-8187-01	1264.99	2779.87	WT	WT			TCGA-FG-8187-01	1264.99	2283.86	WT	WT
TCGA-FG-8188-01	1702.62	459.673	WT	WT			TCGA-FG-8188-01	1702.62	2415.14	WT	WT			TCGA-FG-8188-01	1702.62	2027.71	WT	WT
TCGA-FG-8189-01	1771.55	359.781	WT	WT			TCGA-FG-8189-01	1771.55	3424.99	WT	WT			TCGA-FG-8189-01	1771.55	4643.87	WT	WT
TCGA-FG-8191-01	1408.58	697.201	WT	WT			TCGA-FG-8191-01	1408.58	2447.11	WT	WT			TCGA-FG-8191-01	1408.58	1747.36	WT	WT
TCGA-FG-A4MT-01	1794.3	194.563	WT	WT			TCGA-FG-A4MT-01	1794.3	3280.05	WT	WT			TCGA-FG-A4MT-01	1794.3	4148.71	WT	WT
TCGA-FG-A4MU-01	3101.48	299.507	WT	WT			TCGA-FG-A4MU-01	3101.48	2686.11	WT	WT			TCGA-FG-A4MU-01	3101.48	2157.76	WT	WT
TCGA-FG-A4MW-01	1767.31	189.723	WT	WT			TCGA-FG-A4MW-01	1767.31	2170.82	WT	WT			TCGA-FG-A4MW-01	1767.31	2788.11	WT	WT
TCGA-FG-A4MX-01	1238.96	39.1566	WT	WT			TCGA-FG-A4MX-01	1238.96	3135.54	WT	WT			TCGA-FG-A4MX-01	1238.96	2875.5	WT	WT
TCGA-FG-A4MY-01	1416.85	184.224	WT	WT			TCGA-FG-A4MY-01	1416.85	2407.64	WT	WT			TCGA-FG-A4MY-01	1416.85	2181.88	WT	WT
TCGA-FG-A60J-01	2108.07	264.135	WT	WT			TCGA-FG-A60J-01	2108.07	2723.97	WT	X440_splice			TCGA-FG-A60J-01	2108.07	2614.23	WT	WT
TCGA-FG-A60K-01	1340.95	561.448	WT	WT			TCGA-FG-A60K-01	1340.95	3705.3	WT	WT			TCGA-FG-A60K-01	1340.95	2887.69	WT	WT
TCGA-FG-A60L-01	852.561	19.1412	WT	WT			TCGA-FG-A60L-01	852.561	1485.26	WT	WT			TCGA-FG-A60L-01	852.561	3189.34	WT	WT
TCGA-FG-A6IZ-01	867.387	19.8704	WT	WT			TCGA-FG-A6IZ-01	867.387	1451.84	WT	WT			TCGA-FG-A6IZ-01	867.387	4372.79	WT	WT
TCGA-FG-A6J1-01	867.943	31.25	WT	WT			TCGA-FG-A6J1-01	867.943	1743.45	WT	WT			TCGA-FG-A6J1-01	867.943	4488.91	WT	WT
TCGA-FG-A6J3-01	1223.39	13.8537	WT	WT			TCGA-FG-A6J3-01	1223.39	862.662	WT	WT			TCGA-FG-A6J3-01	1223.39	2975.36	WT	WT
TCGA-FG-A70Y-01	1273.45	240.787	WT	WT			TCGA-FG-A70Y-01	1273.45	1989.53	WT	WT			TCGA-FG-A70Y-01	1273.45	2068.68	WT	WT
TCGA-FG-A70Z-01	1587.76	203.276	WT	WT			TCGA-FG-A70Z-01	1587.76	1236.38	WT	WT			TCGA-FG-A70Z-01	1587.76	3048.14	WT	WT
TCGA-FG-A710-01	1506.85	192.835	WT	WT			TCGA-FG-A710-01	1506.85	2064.28	WT	WT			TCGA-FG-A710-01	1506.85	3106.78	WT	WT
TCGA-FG-A711-01	1170.61	170.175	WT	WT			TCGA-FG-A711-01	1170.61	2231.14	WT	WT			TCGA-FG-A711-01	1170.61	3885.09	WT	WT
TCGA-FG-A713-01	2278.57	276.412	WT	WT			TCGA-FG-A713-01	2278.57	2163.43	WT	WT			TCGA-FG-A713-01	2278.57	3846.05	WT	WT
TCGA-FG-A87N-01	2553.51	463.682	WT	WT			TCGA-FG-A87N-01	2553.51	3180.26	WT	WT			TCGA-FG-A87N-01	2553.51	2705.9	WT	WT
TCGA-FG-A87Q-01	1764.32	263.079	WT	WT			TCGA-FG-A87Q-01	1764.32	2218.24	WT	WT			TCGA-FG-A87Q-01	1764.32	2114.6	WT	WT
TCGA-FN-7833-01	1512.24	479.97	WT	WT			TCGA-FN-7833-01	1512.24	3280.42	WT	WT			TCGA-FN-7833-01	1512.24	2241.84	WT	WT
TCGA-HT-7467-01	1370.63	493.772	WT	WT			TCGA-HT-7467-01	1370.63	2720.97	WT	WT			TCGA-HT-7467-01	1370.63	2842.1	WT	WT
TCGA-HT-7468-01	1675.14	923.77	WT	WT			TCGA-HT-7468-01	1675.14	2795.43	WT	WT			TCGA-HT-7468-01	1675.14	2656.48	WT	WT
TCGA-HT-7469-01	2670.9	417.522	WT	WT			TCGA-HT-7469-01	2670.9	4453.67	WT	WT			TCGA-HT-7469-01	2670.9	1033.71	WT	WT
TCGA-HT-7470-01	1675.79	562.023	WT	WT			TCGA-HT-7470-01	1675.79	1775.67	WT	WT			TCGA-HT-7470-01	1675.79	3099.16	WT	WT
TCGA-HT-7471-01	1529.5	490.683	WT	WT			TCGA-HT-7471-01	1529.5	3057.84	WT	WT			TCGA-HT-7471-01	1529.5	2938.66	WT	WT
TCGA-HT-7472-01	1567.4	703.874	WT	WT			TCGA-HT-7472-01	1567.4	2168.86	WT	WT			TCGA-HT-7472-01	1567.4	2263.24	WT	WT
TCGA-HT-7473-01	1562.05	858.32	WT	WT			TCGA-HT-7473-01	1562.05	2499.5	WT	WT			TCGA-HT-7473-01	1562.05	1501.6	WT	WT
TCGA-HT-7474-01	1239.1	455.296	WT	WT			TCGA-HT-7474-01	1239.1	2281.45	WT	WT			TCGA-HT-7474-01	1239.1	3091.54	WT	WT
TCGA-HT-7475-01	1468.56	269.021	WT	WT			TCGA-HT-7475-01	1468.56	2828.85	WT	WT			TCGA-HT-7475-01	1468.56	3378.12	WT	WT
TCGA-HT-7476-01	1151.4	312.294	WT	WT			TCGA-HT-7476-01	1151.4	1911.72	WT	WT			TCGA-HT-7476-01	1151.4	2659.65	WT	WT
TCGA-HT-7477-01	2164.91	281.367	WT	WT			TCGA-HT-7477-01	2164.91	3833.96	WT	WT			TCGA-HT-7477-01	2164.91	2577.76	WT	WT
TCGA-HT-7478-01	1270.77	531.282	WT	WT			TCGA-HT-7478-01	1270.77	2150.09	WT	WT			TCGA-HT-7478-01	1270.77	2092.31	WT	WT
TCGA-HT-7479-01	1100.8	513.831	WT	WT			TCGA-HT-7479-01	1100.8	1780.6	WT	WT			TCGA-HT-7479-01	1100.8	1537.7	WT	WT
TCGA-HT-7480-01	1781.47	653.326	WT	WT			TCGA-HT-7480-01	1781.47	4435.55	WT	WT			TCGA-HT-7480-01	1781.47	3037.98	WT	WT
TCGA-HT-7481-01	1131.11	455.288	WT	WT			TCGA-HT-7481-01	1131.11	2317.16	WT	WT			TCGA-HT-7481-01	1131.11	2930.75	WT	WT
TCGA-HT-7482-01	1130.4	346.296	WT	WT			TCGA-HT-7482-01	1130.4	1875.77	WT	WT			TCGA-HT-7482-01	1130.4	1247.73	WT	WT
TCGA-HT-7483-01	1339.37	461.065	WT	WT			TCGA-HT-7483-01	1339.37	1628.4	WT	WT			TCGA-HT-7483-01	1339.37	2247.74	WT	WT
TCGA-HT-7485-01	1383.49	759.313	WT	WT			TCGA-HT-7485-01	1383.49	1957.63	WT	WT			TCGA-HT-7485-01	1383.49	2491.96	WT	WT
TCGA-HT-7601-01	1344.8	483.376	WT	WT			TCGA-HT-7601-01	1344.8	1874.63	WT	WT			TCGA-HT-7601-01	1344.8	2485.68	WT	WT
TCGA-HT-7602-01	1021.03	351.992	WT	WT			TCGA-HT-7602-01	1021.03	2175.87	WT	WT			TCGA-HT-7602-01	1021.03	1981.98	WT	WT
TCGA-HT-7603-01	659.611	72.9658	WT	WT			TCGA-HT-7603-01	659.611	1680.16	WT	WT			TCGA-HT-7603-01	659.611	2273.61	WT	WT
TCGA-HT-7604-01	1295.23	388.502	WT	WT			TCGA-HT-7604-01	1295.23	2760.79	WT	WT			TCGA-HT-7604-01	1295.23	2018.84	WT	WT
TCGA-HT-7605-01	1090.75	318.637	WT	WT			TCGA-HT-7605-01	1090.75	2290.01	WT	WT			TCGA-HT-7605-01	1090.75	3061.27	WT	WT
TCGA-HT-7606-01	1492.59	294.753	WT	WT			TCGA-HT-7606-01	1492.59	3537.65	WT	WT			TCGA-HT-7606-01	1492.59	1852.47	WT	WT
TCGA-HT-7607-01	1242.09	503.704	WT	WT			TCGA-HT-7607-01	1242.09	2530.64	WT	WT			TCGA-HT-7607-01	1242.09	3402.69	WT	WT
TCGA-HT-7608-01	1510.28	917.824	WT	WT			TCGA-HT-7608-01	1510.28	1892.74	WT	WT			TCGA-HT-7608-01	1510.28	3838.17	WT	WT
TCGA-HT-7609-01	1529.18	395.72	WT	WT			TCGA-HT-7609-01	1529.18	2512.06	WT	WT			TCGA-HT-7609-01	1529.18	2082.49	WT	WT
TCGA-HT-7610-01	1409.05	653.504	WT	WT			TCGA-HT-7610-01	1409.05	3481.1	WT	WT			TCGA-HT-7610-01	1409.05	3480.02	WT	WT
TCGA-HT-7611-01	1572.64	670.131	WT	WT			TCGA-HT-7611-01	1572.64	2321.26	WT	WT			TCGA-HT-7611-01	1572.64	2111.84	WT	WT
TCGA-HT-7616-01	1626.75	690.526	WT	WT			TCGA-HT-7616-01	1626.75	2707.62	WT	WT			TCGA-HT-7616-01	1626.75	2388.11	WT	WT
TCGA-HT-7620-01	1302.42	512.118	WT	WT			TCGA-HT-7620-01	1302.42	3527.92	WT	WT			TCGA-HT-7620-01	1302.42	2008.43	WT	WT
TCGA-HT-7676-01	1135.65	261.305	WT	WT			TCGA-HT-7676-01	1135.65	1782.71	WT	WT			TCGA-HT-7676-01	1135.65	2191.28	WT	WT
TCGA-HT-7677-01	1324.88	556.818	WT	WT			TCGA-HT-7677-01	1324.88	4164.34	WT	WT			TCGA-HT-7677-01	1324.88	2809.44	WT	WT
TCGA-HT-7680-01	1013.75	1473.2	WT	WT			TCGA-HT-7680-01	1013.75	1626.48	WT	WT			TCGA-HT-7680-01	1013.75	1653.42	WT	WT
TCGA-HT-7681-01	1173.27	192.952	WT	WT			TCGA-HT-7681-01	1173.27	1594.3	WT	WT			TCGA-HT-7681-01	1173.27	3466.01	WT	WT
TCGA-HT-7684-01	1067.83	56.89	WT	WT			TCGA-HT-7684-01	1067.83	867.004	WT	WT			TCGA-HT-7684-01	1067.83	2102.09	WT	WT
TCGA-HT-7686-01	1198.9	399.269	WT	WT			TCGA-HT-7686-01	1198.9	1732.72	WT	WT			TCGA-HT-7686-01	1198.9	2902.01	WT	WT
TCGA-HT-7687-01	1502.62	848.304	WT	WT			TCGA-HT-7687-01	1502.62	4031.93	WT	WT			TCGA-HT-7687-01	1502.62	2932.89	WT	WT
TCGA-HT-7688-01	1406.11	377.895	WT	WT			TCGA-HT-7688-01	1406.11	2496.07	WT	WT			TCGA-HT-7688-01	1406.11	3065.51	WT	WT
TCGA-HT-7689-01	1300.09	460.936	WT	WT			TCGA-HT-7689-01	1300.09	2970.55	WT	WT			TCGA-HT-7689-01	1300.09	2138.21	WT	WT
TCGA-HT-7690-01	1371.32	171.061	WT	WT			TCGA-HT-7690-01	1371.32	2059.24	WT	WT			TCGA-HT-7690-01	1371.32	1824.84	WT	WT
TCGA-HT-7691-01	985.206	354.356	WT	WT			TCGA-HT-7691-01	985.206	1811.23	WT	WT			TCGA-HT-7691-01	985.206	1961.07	WT	WT
TCGA-HT-7692-01	1136.23	153.349	WT	WT			TCGA-HT-7692-01	1136.23	3191.78	WT	WT			TCGA-HT-7692-01	1136.23	2383.18	WT	WT
TCGA-HT-7693-01	1441.32	277.32	WT	WT			TCGA-HT-7693-01	1441.32	4273.68	WT	WT			TCGA-HT-7693-01	1441.32	2180.1	WT	WT
TCGA-HT-7694-01	1242.56	411.774	WT	WT			TCGA-HT-7694-01	1242.56	2511.1	WT	WT			TCGA-HT-7694-01	1242.56	3063.97	WT	WT
TCGA-HT-7695-01	1323.73	469.663	WT	WT			TCGA-HT-7695-01	1323.73	2415.81	WT	WT			TCGA-HT-7695-01	1323.73	3410.19	WT	WT
TCGA-HT-7854-01	1554.02	924.293	WT	WT			TCGA-HT-7854-01	1554.02	2074.18	WT	WT			TCGA-HT-7854-01	1554.02	1802.96	WT	WT
TCGA-HT-7855-01	1726.16	501.534	WT	WT			TCGA-HT-7855-01	1726.16	3588.74	WT	WT			TCGA-HT-7855-01	1726.16	2153.96	WT	WT
TCGA-HT-7856-01	1817.18	427.462	WT	WT			TCGA-HT-7856-01	1817.18	2668.1	WT	WT			TCGA-HT-7856-01	1817.18	3753.98	WT	WT
TCGA-HT-7857-01	2188.6	531.968	WT	WT			TCGA-HT-7857-01	2188.6	2540.12	WT	WT			TCGA-HT-7857-01	2188.6	1768.72	WT	WT
TCGA-HT-7858-01	1649.27	420.952	WT	WT			TCGA-HT-7858-01	1649.27	3658.48	WT	WT			TCGA-HT-7858-01	1649.27	1592.48	WT	WT
TCGA-HT-7860-01	1898.05	971.542	WT	WT			TCGA-HT-7860-01	1898.05	3025.22	WT	WT			TCGA-HT-7860-01	1898.05	2034.94	WT	WT
TCGA-HT-7873-01	3283.07	583.81	WT	WT			TCGA-HT-7873-01	3283.07	4877.19	WT	WT			TCGA-HT-7873-01	3283.07	2005.56	WT	WT
TCGA-HT-7874-01	1298.59	577.078	WT	WT			TCGA-HT-7874-01	1298.59	2449.06	WT	WT			TCGA-HT-7874-01	1298.59	3401.81	WT	WT
TCGA-HT-7875-01	1526.39	677.846	WT	WT			TCGA-HT-7875-01	1526.39	2954.13	WT	WT			TCGA-HT-7875-01	1526.39	3476.74	WT	WT
TCGA-HT-7877-01	1304.56	909.655	WT	WT			TCGA-HT-7877-01	1304.56	3409.81	WT	WT			TCGA-HT-7877-01	1304.56	3666.25	WT	WT
TCGA-HT-7879-01	1741.05	524.867	WT	WT			TCGA-HT-7879-01	1741.05	2678.71	WT	N196K			TCGA-HT-7879-01	1741.05	2147.21	WT	WT
TCGA-HT-7880-01	1440.67	314.721	WT	WT			TCGA-HT-7880-01	1440.67	2868.02	WT	WT			TCGA-HT-7880-01	1440.67	3275.38	WT	WT
TCGA-HT-7881-01	1259.4	425.669	WT	WT			TCGA-HT-7881-01	1259.4	2984.76	WT	WT			TCGA-HT-7881-01	1259.4	2740.26	WT	WT
TCGA-HT-7882-01	2001.72	554.376	WT	WT			TCGA-HT-7882-01	2001.72	2271.45	WT	WT			TCGA-HT-7882-01	2001.72	1618.75	WT	WT
TCGA-HT-7884-01	1670.05	625.622	WT	WT			TCGA-HT-7884-01	1670.05	5749.31	WT	WT			TCGA-HT-7884-01	1670.05	2348.39	WT	WT
TCGA-HT-7902-01	1528.02	436.022	WT	WT			TCGA-HT-7902-01	1528.02	3315.38	WT	WT			TCGA-HT-7902-01	1528.02	2146.68	WT	WT
TCGA-HT-8010-01	1315.14	642.881	WT	WT			TCGA-HT-8010-01	1315.14	2577.48	WT	WT			TCGA-HT-8010-01	1315.14	3731.69	WT	WT
TCGA-HT-8011-01	1827.01	402.035	WT	WT			TCGA-HT-8011-01	1827.01	2920.39	WT	WT			TCGA-HT-8011-01	1827.01	3411.35	WT	WT
TCGA-HT-8012-01	1690.94	457.812	WT	WT			TCGA-HT-8012-01	1690.94	4826.88	WT	WT			TCGA-HT-8012-01	1690.94	3592.19	WT	WT
TCGA-HT-8013-01	1764.54	425.975	WT	WT			TCGA-HT-8013-01	1764.54	3328.46	WT	WT			TCGA-HT-8013-01	1764.54	2232.14	WT	WT
TCGA-HT-8015-01	1552.89	234.198	WT	WT			TCGA-HT-8015-01	1552.89	2067.42	WT	WT			TCGA-HT-8015-01	1552.89	3232.65	WT	WT
TCGA-HT-8018-01	1474.33	346.008	WT	WT			TCGA-HT-8018-01	1474.33	2142.27	WT	WT			TCGA-HT-8018-01	1474.33	3024.08	WT	WT
TCGA-HT-8019-01	1619.02	170.265	WT	WT			TCGA-HT-8019-01	1619.02	2866.2	WT	WT			TCGA-HT-8019-01	1619.02	5415.03	WT	WT
TCGA-HT-8104-01	1832.06	663.54	WT	WT			TCGA-HT-8104-01	1832.06	2058.62	WT	WT			TCGA-HT-8104-01	1832.06	2340.56	WT	WT
TCGA-HT-8105-01	1315.1	504.923	WT	WT			TCGA-HT-8105-01	1315.1	4943.97	WT	WT			TCGA-HT-8105-01	1315.1	2731.52	WT	WT
TCGA-HT-8106-01	1704.43	964.436	WT	WT			TCGA-HT-8106-01	1704.43	3367.93	WT	WT			TCGA-HT-8106-01	1704.43	1822.59	WT	WT
TCGA-HT-8107-01	1683.65	502.292	WT	WT			TCGA-HT-8107-01	1683.65	3279.43	WT	WT			TCGA-HT-8107-01	1683.65	4081.29	WT	WT
TCGA-HT-8108-01	1282.92	704.539	WT	WT			TCGA-HT-8108-01	1282.92	3864.48	WT	WT			TCGA-HT-8108-01	1282.92	2840.62	WT	WT
TCGA-HT-8109-01	1370.17	614.443	WT	WT			TCGA-HT-8109-01	1370.17	2814.13	WT	WT			TCGA-HT-8109-01	1370.17	2600.17	WT	WT
TCGA-HT-8110-01	1404.98	664.081	WT	WT			TCGA-HT-8110-01	1404.98	2206.79	WT	WT			TCGA-HT-8110-01	1404.98	3087.69	WT	WT
TCGA-HT-8111-01	1183.17	561.174	WT	WT			TCGA-HT-8111-01	1183.17	2382.6	WT	WT			TCGA-HT-8111-01	1183.17	1592.64	WT	WT
TCGA-HT-8113-01	1321.72	310.888	WT	WT			TCGA-HT-8113-01	1321.72	3179.45	WT	WT			TCGA-HT-8113-01	1321.72	3916.47	WT	WT
TCGA-HT-8114-01	1130.41	677.091	WT	WT			TCGA-HT-8114-01	1130.41	3111.19	WT	WT			TCGA-HT-8114-01	1130.41	2960.62	WT	WT
TCGA-HT-8563-01	1427.02	622.079	WT	WT			TCGA-HT-8563-01	1427.02	4436.51	WT	WT			TCGA-HT-8563-01	1427.02	2208.6	WT	WT
TCGA-HT-8564-01	1440.12	413.639	WT	WT			TCGA-HT-8564-01	1440.12	3888.14	WT	WT			TCGA-HT-8564-01	1440.12	4174.67	WT	WT
TCGA-HT-A4DS-01	706.046	17.6335	WT	WT			TCGA-HT-A4DS-01	706.046	1554.57	WT	WT			TCGA-HT-A4DS-01	706.046	4631.97	WT	WT
TCGA-HT-A4DV-01	1269.6	82.4	WT	WT			TCGA-HT-A4DV-01	1269.6	1856.8	WT	WT			TCGA-HT-A4DV-01	1269.6	3186.4	WT	WT
TCGA-HT-A5R5-01	2429.45	712.16	WT	WT			TCGA-HT-A5R5-01	2429.45	1769.63	WT	WT			TCGA-HT-A5R5-01	2429.45	2621.86	WT	WT
TCGA-HT-A5R7-01	1446.32	327.469	WT	WT			TCGA-HT-A5R7-01	1446.32	2461.28	WT	WT			TCGA-HT-A5R7-01	1446.32	3495.39	WT	WT
TCGA-HT-A5R9-01	1574.47	400.717	WT	WT			TCGA-HT-A5R9-01	1574.47	4170.79	WT	WT			TCGA-HT-A5R9-01	1574.47	2856.86	WT	WT
TCGA-HT-A5RA-01	2018.31	326.087	WT	WT			TCGA-HT-A5RA-01	2018.31	2316.55	WT	WT			TCGA-HT-A5RA-01	2018.31	1318.46	WT	WT
TCGA-HT-A5RB-01	1679.77	449.185	WT	WT			TCGA-HT-A5RB-01	1679.77	4101.63	WT	WT			TCGA-HT-A5RB-01	1679.77	2769.89	WT	WT
TCGA-HT-A5RC-01	2340.94	461.625	WT	WT			TCGA-HT-A5RC-01	2340.94	3079.9	WT	WT			TCGA-HT-A5RC-01	2340.94	2003.82	WT	WT
TCGA-HT-A614-01	1342.27	127.788	WT	WT			TCGA-HT-A614-01	1342.27	2702.09	WT	WT			TCGA-HT-A614-01	1342.27	2367.5	WT	WT
TCGA-HT-A615-01	1131.95	234.196	WT	WT			TCGA-HT-A615-01	1131.95	3600.34	WT	WT			TCGA-HT-A615-01	1131.95	2933.81	WT	WT
TCGA-HT-A616-01	1312.33	161.155	WT	WT			TCGA-HT-A616-01	1312.33	2820.45	WT	WT			TCGA-HT-A616-01	1312.33	3226.94	WT	WT
TCGA-HT-A617-01	999.031	206.395	WT	WT			TCGA-HT-A617-01	999.031	1826.55	WT	WT			TCGA-HT-A617-01	999.031	3232.56	WT	WT
TCGA-HT-A618-01	1133.09	219.833	WT	WT			TCGA-HT-A618-01	1133.09	4383.27	WT	WT			TCGA-HT-A618-01	1133.09	2697.25	WT	WT
TCGA-HT-A61B-01	1601.69	60.3908	WT	WT			TCGA-HT-A61B-01	1601.69	2921.4	WT	WT			TCGA-HT-A61B-01	1601.69	2523.98	WT	WT
TCGA-HT-A61C-01	1449.37	114.3	WT	WT			TCGA-HT-A61C-01	1449.37	1734.53	WT	WT			TCGA-HT-A61C-01	1449.37	3076.27	WT	WT
TCGA-HT-A74H-01	937.869	98.908	WT	WT			TCGA-HT-A74H-01	937.869	1713.07	WT	WT			TCGA-HT-A74H-01	937.869	2347.18	WT	WT
TCGA-HT-A74J-01	2316.75	263.09	WT	WT			TCGA-HT-A74J-01	2316.75	2936.39	WT	WT			TCGA-HT-A74J-01	2316.75	2841.19	WT	WT
TCGA-HT-A74K-01	1055.49	16.5289	WT	WT			TCGA-HT-A74K-01	1055.49	971.074	WT	WT			TCGA-HT-A74K-01	1055.49	2737.31	WT	WT
TCGA-HT-A74L-01	1592.04	938.417	WT	WT			TCGA-HT-A74L-01	1592.04	4244.05	WT	WT			TCGA-HT-A74L-01	1592.04	2562.82	WT	WT
TCGA-HT-A74O-01	1647.12	42.0499	WT	WT			TCGA-HT-A74O-01	1647.12	1343.69	WT	WT			TCGA-HT-A74O-01	1647.12	2247.76	WT	WT
TCGA-HW-7486-01	1215.35	447.761	WT	WT			TCGA-HW-7486-01	1215.35	1684.08	WT	WT			TCGA-HW-7486-01	1215.35	2354.3	WT	WT
TCGA-HW-7487-01	1198.01	455.182	WT	WT			TCGA-HW-7487-01	1198.01	2731.09	WT	WT			TCGA-HW-7487-01	1198.01	2997.06	WT	WT
TCGA-HW-7489-01	1350.29	241.645	WT	WT			TCGA-HW-7489-01	1350.29	1932.46	WT	WT			TCGA-HW-7489-01	1350.29	3513.6	WT	WT
TCGA-HW-7490-01	1407.99	236.634	WT	WT			TCGA-HW-7490-01	1407.99	1424.02	WT	WT			TCGA-HW-7490-01	1407.99	2376.46	WT	WT
TCGA-HW-7491-01	1732.06	1005.36	WT	WT			TCGA-HW-7491-01	1732.06	2616.21	WT	WT			TCGA-HW-7491-01	1732.06	2350.59	WT	WT
TCGA-HW-7493-01	1343.29	942.254	WT	WT			TCGA-HW-7493-01	1343.29	1855.83	WT	WT			TCGA-HW-7493-01	1343.29	2199.52	WT	WT
TCGA-HW-7495-01	1373.75	601.688	WT	WT			TCGA-HW-7495-01	1373.75	2442.82	WT	WT			TCGA-HW-7495-01	1373.75	2995.01	WT	WT
TCGA-HW-8319-01	1669.83	624.881	WT	WT			TCGA-HW-8319-01	1669.83	3962.01	WT	WT			TCGA-HW-8319-01	1669.83	2882.87	WT	WT
TCGA-HW-8320-01	1718.13	511.941	WT	WT			TCGA-HW-8320-01	1718.13	3722.86	WT	WT			TCGA-HW-8320-01	1718.13	2179.69	WT	WT
TCGA-HW-8321-01	1511.77	732.098	WT	WT			TCGA-HW-8321-01	1511.77	3788.66	WT	WT			TCGA-HW-8321-01	1511.77	2171.37	WT	WT
TCGA-HW-8322-01	1376.17	591.706	WT	WT			TCGA-HW-8322-01	1376.17	5004.09	WT	WT			TCGA-HW-8322-01	1376.17	3140.48	WT	WT
TCGA-HW-A5KJ-01	1179.51	59.6718	WT	WT			TCGA-HW-A5KJ-01	1179.51	2101.44	WT	WT			TCGA-HW-A5KJ-01	1179.51	2819.49	WT	WT
TCGA-HW-A5KK-01	1569.08	261.924	WT	WT			TCGA-HW-A5KK-01	1569.08	3533.72	WT	WT			TCGA-HW-A5KK-01	1569.08	1980.26	WT	WT
TCGA-HW-A5KL-01	1686.5	402.104	WT	WT			TCGA-HW-A5KL-01	1686.5	4184.69	WT	WT			TCGA-HW-A5KL-01	1686.5	2299.94	WT	WT
TCGA-HW-A5KM-01	1719.43	512.366	WT	WT			TCGA-HW-A5KM-01	1719.43	1957.47	WT	WT			TCGA-HW-A5KM-01	1719.43	2032.01	WT	WT
TCGA-IK-7675-01	2036.99	421.938	WT	WT			TCGA-IK-7675-01	2036.99	2628.78	WT	WT			TCGA-IK-7675-01	2036.99	2102.39	WT	WT
TCGA-IK-8125-01	1292.38	655.915	WT	WT			TCGA-IK-8125-01	1292.38	3520.33	WT	WT			TCGA-IK-8125-01	1292.38	2994.98	WT	WT
TCGA-KT-A74X-01	1529.63	392.883	WT	WT			TCGA-KT-A74X-01	1529.63	2113.65	WT	WT			TCGA-KT-A74X-01	1529.63	2748.17	WT	WT
TCGA-KT-A7W1-01	3249.1	353.406	WT	WT			TCGA-KT-A7W1-01	3249.1	3055.61	WT	WT			TCGA-KT-A7W1-01	3249.1	2543.6	WT	WT
TCGA-P5-A5ET-01	1395.26	146.64	WT	WT			TCGA-P5-A5ET-01	1395.26	2393.28	WT	WT			TCGA-P5-A5ET-01	1395.26	3426.09	WT	WT
TCGA-P5-A5EU-01	3046.33	341.996	WT	WT			TCGA-P5-A5EU-01	3046.33	3518.27	WT	WT			TCGA-P5-A5EU-01	3046.33	1643.31	WT	WT
TCGA-P5-A5EV-01	1524.96	386.473	WT	WT			TCGA-P5-A5EV-01	1524.96	2388.89	WT	WT			TCGA-P5-A5EV-01	1524.96	3292.27	WT	WT
TCGA-P5-A5EW-01	1891.96	419.377	WT	WT			TCGA-P5-A5EW-01	1891.96	2416.9	WT	WT			TCGA-P5-A5EW-01	1891.96	2390.41	WT	WT
TCGA-P5-A5EX-01	1320.46	228.422	WT	WT			TCGA-P5-A5EX-01	1320.46	1842.63	WT	WT			TCGA-P5-A5EX-01	1320.46	1903.67	WT	WT
TCGA-P5-A5EY-01	1370.41	344.898	WT	WT			TCGA-P5-A5EY-01	1370.41	1654.08	WT	WT			TCGA-P5-A5EY-01	1370.41	3441.84	WT	WT
TCGA-P5-A5EZ-01	1816.54	446.185	WT	WT			TCGA-P5-A5EZ-01	1816.54	3202.56	WT	WT			TCGA-P5-A5EZ-01	1816.54	2428.86	WT	WT
TCGA-P5-A5F0-01	1596.11	388.525	WT	WT			TCGA-P5-A5F0-01	1596.11	3753.78	WT	WT			TCGA-P5-A5F0-01	1596.11	3561.33	WT	WT
TCGA-P5-A5F1-01	1105.74	139.333	WT	WT			TCGA-P5-A5F1-01	1105.74	1544.56	WT	WT			TCGA-P5-A5F1-01	1105.74	2260.07	WT	WT
TCGA-P5-A5F2-01	1991.45	406.271	WT	WT			TCGA-P5-A5F2-01	1991.45	3705.48	WT	WT			TCGA-P5-A5F2-01	1991.45	2397.24	WT	WT
TCGA-P5-A5F4-01	1573.51	153.391	WT	WT			TCGA-P5-A5F4-01	1573.51	2964.95	WT	WT			TCGA-P5-A5F4-01	1573.51	3609.47	WT	WT
TCGA-P5-A5F6-01	1163.65	231.884	WT	WT			TCGA-P5-A5F6-01	1163.65	3240.94	WT	WT			TCGA-P5-A5F6-01	1163.65	1048.91	WT	WT
TCGA-P5-A72U-01	2701.61	183.972	WT	WT			TCGA-P5-A72U-01	2701.61	1297.38	WT	WT			TCGA-P5-A72U-01	2701.61	2470.77	WT	WT
TCGA-P5-A72W-01	1506.33	35.9494	WT	WT			TCGA-P5-A72W-01	1506.33	1263.29	WT	WT			TCGA-P5-A72W-01	1506.33	2427.34	WT	WT
TCGA-P5-A72X-01	2795.28	488.432	WT	WT			TCGA-P5-A72X-01	2795.28	2447.34	WT	WT			TCGA-P5-A72X-01	2795.28	2638.76	WT	WT
TCGA-P5-A72Z-01	3143.13	350.461	WT	WT			TCGA-P5-A72Z-01	3143.13	3502.19	WT	WT			TCGA-P5-A72Z-01	3143.13	3298.39	WT	WT
TCGA-P5-A730-01	1357.89	262.357	WT	WT			TCGA-P5-A730-01	1357.89	2447.72	WT	WT			TCGA-P5-A730-01	1357.89	2131.65	WT	WT
TCGA-P5-A731-01	1574.08	278.195	WT	WT			TCGA-P5-A731-01	1574.08	1923.49	WT	WT			TCGA-P5-A731-01	1574.08	2641.31	WT	WT
TCGA-P5-A733-01	1292.76	335.484	WT	WT			TCGA-P5-A733-01	1292.76	2401.95	WT	WT			TCGA-P5-A733-01	1292.76	2569.45	WT	WT
TCGA-P5-A735-01	1967.59	116.619	WT	WT			TCGA-P5-A735-01	1967.59	2118.11	WT	WT			TCGA-P5-A735-01	1967.59	2627.1	WT	WT
TCGA-P5-A736-01	1796.79	306.755	WT	WT			TCGA-P5-A736-01	1796.79	1463.46	WT	WT			TCGA-P5-A736-01	1796.79	2352.16	WT	WT
TCGA-P5-A737-01	2175.59	310.728	WT	WT			TCGA-P5-A737-01	2175.59	2439.95	WT	WT			TCGA-P5-A737-01	2175.59	2919.36	WT	WT
TCGA-P5-A77W-01	1575.58	341.971	WT	WT			TCGA-P5-A77W-01	1575.58	4964.27	WT	WT			TCGA-P5-A77W-01	1575.58	1774.24	WT	WT
TCGA-P5-A77X-01	1289.37	333.661	WT	WT			TCGA-P5-A77X-01	1289.37	4021.06	WT	WT			TCGA-P5-A77X-01	1289.37	2918.51	WT	WT
TCGA-P5-A780-01	1919.98	422.717	WT	WT			TCGA-P5-A780-01	1919.98	4357.92	WT	WT			TCGA-P5-A780-01	1919.98	1814.99	WT	WT
TCGA-P5-A781-01	1291.33	334.279	WT	WT			TCGA-P5-A781-01	1291.33	2647.49	WT	WT			TCGA-P5-A781-01	1291.33	2535.25	WT	WT
TCGA-QH-A65R-01	1628.52	231.343	WT	WT			TCGA-QH-A65R-01	1628.52	2215.59	WT	WT			TCGA-QH-A65R-01	1628.52	3346.19	WT	WT
TCGA-QH-A65S-01	1116.28	146.267	WT	WT			TCGA-QH-A65S-01	1116.28	1865.36	WT	WT			TCGA-QH-A65S-01	1116.28	2325.58	WT	WT
TCGA-QH-A65V-01	1364.24	158.345	WT	WT			TCGA-QH-A65V-01	1364.24	1570.14	WT	WT			TCGA-QH-A65V-01	1364.24	2490.73	WT	WT
TCGA-QH-A65X-01	1204.64	28.481	WT	WT			TCGA-QH-A65X-01	1204.64	790.612	WT	WT			TCGA-QH-A65X-01	1204.64	3594.41	WT	WT
TCGA-QH-A65Z-01	1533.45	139.484	WT	WT			TCGA-QH-A65Z-01	1533.45	2048.54	WT	WT			TCGA-QH-A65Z-01	1533.45	3115.44	WT	WT
TCGA-QH-A6CS-01	1152.47	148.394	WT	WT			TCGA-QH-A6CS-01	1152.47	1590.01	WT	WT			TCGA-QH-A6CS-01	1152.47	2904.64	WT	WT
TCGA-QH-A6CU-01	1081.25	55.0918	WT	WT			TCGA-QH-A6CU-01	1081.25	1156.93	WT	WT			TCGA-QH-A6CU-01	1081.25	2805.23	WT	WT
TCGA-QH-A6CV-01	1654.35	83.2037	WT	WT			TCGA-QH-A6CV-01	1654.35	2291.99	WT	WT			TCGA-QH-A6CV-01	1654.35	2646.19	WT	WT
TCGA-QH-A6CW-01	2604.96	358.118	WT	WT			TCGA-QH-A6CW-01	2604.96	2640.87	WT	WT			TCGA-QH-A6CW-01	2604.96	2297.93	WT	WT
TCGA-QH-A6CX-01	1814.27	230.489	WT	WT			TCGA-QH-A6CX-01	1814.27	1783.5	WT	WT			TCGA-QH-A6CX-01	1814.27	1878.6	WT	WT
TCGA-QH-A6CY-01	1469.44	294.123	WT	WT			TCGA-QH-A6CY-01	1469.44	2143.12	WT	WT			TCGA-QH-A6CY-01	1469.44	2963.68	WT	WT
TCGA-QH-A6CZ-01	1341.97	568.753	WT	WT			TCGA-QH-A6CZ-01	1341.97	2819.45	WT	WT			TCGA-QH-A6CZ-01	1341.97	3257.87	WT	WT
TCGA-QH-A6X3-01	1597.52	610.329	WT	WT			TCGA-QH-A6X3-01	1597.52	3562.1	WT	WT			TCGA-QH-A6X3-01	1597.52	2113.96	WT	WT
TCGA-QH-A6X4-01	2159.95	321.442	WT	WT			TCGA-QH-A6X4-01	2159.95	3781.36	WT	WT			TCGA-QH-A6X4-01	2159.95	3622.94	WT	WT
TCGA-QH-A6X5-01	1390.56	309.334	WT	WT			TCGA-QH-A6X5-01	1390.56	1923.52	WT	WT			TCGA-QH-A6X5-01	1390.56	2678.66	WT	WT
TCGA-QH-A6X8-01	2497.27	354.144	WT	WT			TCGA-QH-A6X8-01	2497.27	2095.09	WT	WT			TCGA-QH-A6X8-01	2497.27	3176.18	WT	WT
TCGA-QH-A6X9-01	1847.77	434.022	WT	WT			TCGA-QH-A6X9-01	1847.77	4724.56	WT	WT			TCGA-QH-A6X9-01	1847.77	2301.67	WT	WT
TCGA-QH-A6XA-01	1330.21	373.44	WT	WT			TCGA-QH-A6XA-01	1330.21	2657.75	WT	WT			TCGA-QH-A6XA-01	1330.21	2195.19	WT	WT
TCGA-QH-A6XC-01	2327.06	111.076	WT	WT			TCGA-QH-A6XC-01	2327.06	1526.55	WT	WT			TCGA-QH-A6XC-01	2327.06	3079.9	WT	WT
TCGA-QH-A86X-01	1723.95	600.503	WT	WT			TCGA-QH-A86X-01	1723.95	2953.49	WT	WT			TCGA-QH-A86X-01	1723.95	3569.5	WT	WT
TCGA-QH-A870-01	1717.62	476.212	WT	WT			TCGA-QH-A870-01	1717.62	3455.95	WT	WT			TCGA-QH-A870-01	1717.62	2340.09	WT	WT
TCGA-R8-A6MK-01	1385.87	433.759	WT	WT			TCGA-R8-A6MK-01	1385.87	2820.03	WT	WT			TCGA-R8-A6MK-01	1385.87	2497.21	WT	WT
TCGA-R8-A6ML-01	1429.63	582.636	WT	WT			TCGA-R8-A6ML-01	1429.63	3103.18	WT	WT			TCGA-R8-A6ML-01	1429.63	2833.98	WT	WT
TCGA-R8-A6MO-01	1498.32	218.798	WT	WT			TCGA-R8-A6MO-01	1498.32	2711.02	WT	WT			TCGA-R8-A6MO-01	1498.32	2663.72	WT	WT
TCGA-R8-A6YH-01	2612.61	463.876	WT	WT			TCGA-R8-A6YH-01	2612.61	3322.84	WT	WT			TCGA-R8-A6YH-01	2612.61	2600.99	WT	WT
TCGA-RY-A83X-01	1433.54	459.426	WT	WT			TCGA-RY-A83X-01	1433.54	3692.05	WT	WT			TCGA-RY-A83X-01	1433.54	3238.62	WT	WT
TCGA-RY-A83Y-01	1251.43	131.182	WT	WT			TCGA-RY-A83Y-01	1251.43	2643.94	WT	WT			TCGA-RY-A83Y-01	1251.43	3717.33	WT	WT
TCGA-RY-A83Z-01	1454.27	15.5564	WT	WT			TCGA-RY-A83Z-01	1454.27	1758.37	WT	WT			TCGA-RY-A83Z-01	1454.27	3480.12	WT	WT
TCGA-RY-A840-01	1166.18	153.236	WT	WT			TCGA-RY-A840-01	1166.18	2217.12	WT	WT			TCGA-RY-A840-01	1166.18	3123.17	WT	WT
TCGA-RY-A843-01	1645.55	624.424	WT	WT			TCGA-RY-A843-01	1645.55	2331.03	WT	WT			TCGA-RY-A843-01	1645.55	2753.84	WT	WT
TCGA-RY-A845-01	1446.37	418.952	WT	WT			TCGA-RY-A845-01	1446.37	2612.24	WT	WT			TCGA-RY-A845-01	1446.37	2852.47	WT	WT
TCGA-RY-A847-01	1402.29	281.949	WT	WT			TCGA-RY-A847-01	1402.29	2005.47	WT	WT			TCGA-RY-A847-01	1402.29	3320.24	WT	WT
TCGA-S9-A6TS-01	1556.44	147.707	WT	WT			TCGA-S9-A6TS-01	1556.44	2916.23	WT	WT			TCGA-S9-A6TS-01	1556.44	2939.59	WT	WT
TCGA-S9-A6TU-01	2469.45	281.383	WT	WT			TCGA-S9-A6TU-01	2469.45	2729.99	WT	WT			TCGA-S9-A6TU-01	2469.45	2360.97	WT	WT
TCGA-S9-A6TV-01	2596.33	225.574	WT	WT			TCGA-S9-A6TV-01	2596.33	2620.4	WT	WT			TCGA-S9-A6TV-01	2596.33	2859.35	WT	WT
TCGA-S9-A6TW-01	1484.7	214.768	WT	WT			TCGA-S9-A6TW-01	1484.7	1995.33	WT	WT			TCGA-S9-A6TW-01	1484.7	2358.03	WT	WT
TCGA-S9-A6TX-01	2149.53	315.035	WT	WT			TCGA-S9-A6TX-01	2149.53	1781.65	WT	WT			TCGA-S9-A6TX-01	2149.53	3161.41	WT	WT
TCGA-S9-A6TY-01	1194.15	317.222	WT	WT			TCGA-S9-A6TY-01	1194.15	3538.99	WT	WT			TCGA-S9-A6TY-01	1194.15	2468.32	WT	WT
TCGA-S9-A6TZ-01	1565.94	664.284	WT	WT			TCGA-S9-A6TZ-01	1565.94	4979.54	WT	WT			TCGA-S9-A6TZ-01	1565.94	2295.54	WT	WT
TCGA-S9-A6U0-01	1846.79	268.805	WT	WT			TCGA-S9-A6U0-01	1846.79	1483.41	WT	WT			TCGA-S9-A6U0-01	1846.79	2314.16	WT	WT
TCGA-S9-A6U1-01	1847.35	416.501	WT	WT			TCGA-S9-A6U1-01	1847.35	3084.5	WT	WT			TCGA-S9-A6U1-01	1847.35	2332.4	WT	WT
TCGA-S9-A6U2-01	1744.91	732.134	WT	WT			TCGA-S9-A6U2-01	1744.91	3046.85	WT	WT			TCGA-S9-A6U2-01	1744.91	2908.19	WT	WT
TCGA-S9-A6U5-01	1559.49	279.325	WT	WT			TCGA-S9-A6U5-01	1559.49	2148.1	WT	WT			TCGA-S9-A6U5-01	1559.49	2928.69	WT	WT
TCGA-S9-A6U6-01	1788.39	464.547	WT	WT			TCGA-S9-A6U6-01	1788.39	2868.32	WT	WT			TCGA-S9-A6U6-01	1788.39	2987.86	WT	WT
TCGA-S9-A6U8-01	1830.42	376.294	WT	WT			TCGA-S9-A6U8-01	1830.42	3087.47	WT	WT			TCGA-S9-A6U8-01	1830.42	2024.63	WT	WT
TCGA-S9-A6U9-01	2207.23	497.349	WT	WT			TCGA-S9-A6U9-01	2207.23	2211.57	WT	WT			TCGA-S9-A6U9-01	2207.23	1853.49	WT	WT
TCGA-S9-A6UA-01	2033.42	377.65	WT	WT			TCGA-S9-A6UA-01	2033.42	2008.26	WT	WT			TCGA-S9-A6UA-01	2033.42	2089.11	WT	WT
TCGA-S9-A6UB-01	1931.38	292.938	WT	WT			TCGA-S9-A6UB-01	1931.38	4112.05	WT	WT			TCGA-S9-A6UB-01	1931.38	3363.77	WT	WT
TCGA-S9-A6WD-01	1245.17	351.54	WT	WT			TCGA-S9-A6WD-01	1245.17	2824.23	WT	WT			TCGA-S9-A6WD-01	1245.17	2507.6	WT	WT
TCGA-S9-A6WE-01	1465.51	361.883	WT	WT			TCGA-S9-A6WE-01	1465.51	2119.6	WT	WT			TCGA-S9-A6WE-01	1465.51	2463.05	WT	WT
TCGA-S9-A6WG-01	1733.3	216.11	WT	WT			TCGA-S9-A6WG-01	1733.3	2648.82	WT	WT			TCGA-S9-A6WG-01	1733.3	1836.44	WT	WT
TCGA-S9-A6WH-01	1492.82	241.827	WT	WT			TCGA-S9-A6WH-01	1492.82	3298.76	WT	WT			TCGA-S9-A6WH-01	1492.82	2920.52	WT	WT
TCGA-S9-A6WI-01	1530.09	144.696	WT	WT			TCGA-S9-A6WI-01	1530.09	2089.74	WT	WT			TCGA-S9-A6WI-01	1530.09	4255.3	WT	WT
TCGA-S9-A6WL-01	1769.61	458.07	WT	WT			TCGA-S9-A6WL-01	1769.61	3260.14	WT	WT			TCGA-S9-A6WL-01	1769.61	2531.56	WT	WT
TCGA-S9-A6WM-01	1702.17	275.255	WT	WT			TCGA-S9-A6WM-01	1702.17	2063.07	WT	WT			TCGA-S9-A6WM-01	1702.17	3571.32	WT	WT
TCGA-S9-A6WN-01	1603.91	573.745	WT	WT			TCGA-S9-A6WN-01	1603.91	1792.3	WT	WT			TCGA-S9-A6WN-01	1603.91	1247.65	WT	WT
TCGA-S9-A6WO-01	1558.3	547.108	WT	WT			TCGA-S9-A6WO-01	1558.3	3709.89	WT	WT			TCGA-S9-A6WO-01	1558.3	2184.24	WT	WT
TCGA-S9-A6WP-01	1685.45	279.168	WT	WT			TCGA-S9-A6WP-01	1685.45	2602.32	WT	WT			TCGA-S9-A6WP-01	1685.45	2534.09	WT	WT
TCGA-S9-A6WQ-01	1607.37	171.291	WT	WT			TCGA-S9-A6WQ-01	1607.37	2639.72	WT	WT			TCGA-S9-A6WQ-01	1607.37	2815.2	WT	WT
TCGA-S9-A7IQ-01	1792.72	233.492	WT	WT			TCGA-S9-A7IQ-01	1792.72	2577.26	WT	WT			TCGA-S9-A7IQ-01	1792.72	4551.74	WT	WT
TCGA-S9-A7IS-01	2410.28	401.866	WT	WT			TCGA-S9-A7IS-01	2410.28	2437.19	WT	WT			TCGA-S9-A7IS-01	2410.28	2424.65	WT	WT
TCGA-S9-A7IX-01	1649.23	488.421	WT	WT			TCGA-S9-A7IX-01	1649.23	2433.36	WT	WT			TCGA-S9-A7IX-01	1649.23	2949.64	WT	WT
TCGA-S9-A7IY-01	1591.67	406.455	WT	WT			TCGA-S9-A7IY-01	1591.67	2956.5	WT	WT			TCGA-S9-A7IY-01	1591.67	2694.11	WT	WT
TCGA-S9-A7IZ-01	1471.26	323.808	WT	WT			TCGA-S9-A7IZ-01	1471.26	2430.95	WT	WT			TCGA-S9-A7IZ-01	1471.26	2333.15	WT	WT
TCGA-S9-A7J0-01	2385.94	386.262	WT	WT			TCGA-S9-A7J0-01	2385.94	5073.16	WT	WT			TCGA-S9-A7J0-01	2385.94	1484.66	WT	WT
TCGA-S9-A7J1-01	1483.58	643.925	WT	WT			TCGA-S9-A7J1-01	1483.58	3960.65	WT	WT			TCGA-S9-A7J1-01	1483.58	3087.77	WT	WT
TCGA-S9-A7J2-01	1975.43	555.101	WT	WT			TCGA-S9-A7J2-01	1975.43	2756.45	WT	WT			TCGA-S9-A7J2-01	1975.43	2815.13	WT	WT
TCGA-S9-A7J3-01	1731.46	738.727	WT	WT			TCGA-S9-A7J3-01	1731.46	3364.26	WT	WT			TCGA-S9-A7J3-01	1731.46	2823.73	WT	WT
TCGA-S9-A7QW-01	1599.22	122.585	WT	WT			TCGA-S9-A7QW-01	1599.22	2175.89	WT	WT			TCGA-S9-A7QW-01	1599.22	3273.98	WT	WT
TCGA-S9-A7QX-01	1583.01	433.739	WT	WT			TCGA-S9-A7QX-01	1583.01	2977.24	WT	WT			TCGA-S9-A7QX-01	1583.01	2920.6	WT	WT
TCGA-S9-A7QY-01	1607.29	189.019	WT	WT			TCGA-S9-A7QY-01	1607.29	2862.53	WT	WT			TCGA-S9-A7QY-01	1607.29	2753.98	WT	WT
TCGA-S9-A7QZ-01	1754.58	679.962	WT	WT			TCGA-S9-A7QZ-01	1754.58	4134.64	WT	WT			TCGA-S9-A7QZ-01	1754.58	3835.61	WT	WT
TCGA-S9-A7R1-01	2418.27	451.998	WT	WT			TCGA-S9-A7R1-01	2418.27	2721.33	WT	WT			TCGA-S9-A7R1-01	2418.27	2705.76	WT	WT
TCGA-S9-A7R2-01	1229.87	327.352	WT	WT			TCGA-S9-A7R2-01	1229.87	2105.72	WT	WT			TCGA-S9-A7R2-01	1229.87	2314.26	WT	WT
TCGA-S9-A7R3-01	1331.04	513.072	WT	WT			TCGA-S9-A7R3-01	1331.04	3510.49	WT	WT			TCGA-S9-A7R3-01	1331.04	2100.9	WT	WT
TCGA-S9-A7R4-01	1699.92	402.281	WT	WT			TCGA-S9-A7R4-01	1699.92	3452.92	WT	WT			TCGA-S9-A7R4-01	1699.92	2237.22	WT	WT
TCGA-S9-A7R7-01	1922.52	524.526	WT	WT			TCGA-S9-A7R7-01	1922.52	2594.2	WT	WT			TCGA-S9-A7R7-01	1922.52	2166.67	WT	WT
TCGA-S9-A7R8-01	2247.3	729.021	WT	WT			TCGA-S9-A7R8-01	2247.3	6362.32	WT	WT			TCGA-S9-A7R8-01	2247.3	2379.18	WT	WT
TCGA-S9-A89V-01	1822.9	486.637	WT	WT			TCGA-S9-A89V-01	1822.9	4566.81	WT	WT			TCGA-S9-A89V-01	1822.9	1321.9	WT	WT
TCGA-S9-A89Z-01	2068.9	137.799	WT	WT			TCGA-S9-A89Z-01	2068.9	1851.67	WT	WT			TCGA-S9-A89Z-01	2068.9	2312.92	WT	WT
TCGA-TM-A7C3-01	1574.46	153.336	WT	WT			TCGA-TM-A7C3-01	1574.46	6910.3	WT	WT			TCGA-TM-A7C3-01	1574.46	2010.16	WT	WT
TCGA-TM-A7C4-01	1654.99	414.112	WT	WT			TCGA-TM-A7C4-01	1654.99	3407.79	WT	WT			TCGA-TM-A7C4-01	1654.99	3191.73	WT	WT
TCGA-TM-A7C5-01	1601.5	351.788	WT	WT			TCGA-TM-A7C5-01	1601.5	3047.29	WT	WT			TCGA-TM-A7C5-01	1601.5	2192.04	WT	WT
TCGA-TM-A7CA-01	1655.24	372.63	WT	WT			TCGA-TM-A7CA-01	1655.24	3608.58	WT	WT			TCGA-TM-A7CA-01	1655.24	2747.5	WT	WT
TCGA-TM-A7CF-01	2787.65	479.697	WT	WT			TCGA-TM-A7CF-01	2787.65	3172.96	WT	WT			TCGA-TM-A7CF-01	2787.65	3697.37	WT	WT
TCGA-TM-A84B-01	1646.3	370.13	WT	WT			TCGA-TM-A84B-01	1646.3	1782.53	WT	WT			TCGA-TM-A84B-01	1646.3	4383.69	WT	WT
TCGA-TM-A84C-01	2418.3	380.587	WT	WT			TCGA-TM-A84C-01	2418.3	2278.28	WT	WT			TCGA-TM-A84C-01	2418.3	2002.1	WT	WT
TCGA-TM-A84F-01	1349.82	174.645	WT	WT			TCGA-TM-A84F-01	1349.82	2485.53	WT	WT			TCGA-TM-A84F-01	1349.82	2115.2	WT	WT
TCGA-TM-A84G-01	1648.35	513.452	WT	WT			TCGA-TM-A84G-01	1648.35	3245.55	WT	WT			TCGA-TM-A84G-01	1648.35	3726.79	WT	WT
TCGA-TM-A84H-01	1829.52	344.94	WT	WT			TCGA-TM-A84H-01	1829.52	5729.05	WT	WT			TCGA-TM-A84H-01	1829.52	1445.05	WT	WT
TCGA-TM-A84I-01	2247.66	420.95	WT	WT			TCGA-TM-A84I-01	2247.66	4039.33	WT	WT			TCGA-TM-A84I-01	2247.66	3282.71	WT	WT
TCGA-TM-A84J-01	3144.35	262.411	WT	WT			TCGA-TM-A84J-01	3144.35	4260.33	WT	WT			TCGA-TM-A84J-01	3144.35	1954.11	WT	WT
TCGA-TM-A84L-01	1549.38	321.923	WT	WT			TCGA-TM-A84L-01	1549.38	2930.08	WT	WT			TCGA-TM-A84L-01	1549.38	2222.62	WT	WT
TCGA-TM-A84M-01	1730.66	420.356	WT	WT			TCGA-TM-A84M-01	1730.66	3868.02	WT	WT			TCGA-TM-A84M-01	1730.66	2769.14	WT	WT
TCGA-TM-A84O-01	1489.28	286.366	WT	WT			TCGA-TM-A84O-01	1489.28	3279.98	WT	WT			TCGA-TM-A84O-01	1489.28	2264.93	WT	WT
TCGA-TM-A84Q-01	1584.64	308.307	WT	WT			TCGA-TM-A84Q-01	1584.64	3421.97	WT	WT			TCGA-TM-A84Q-01	1584.64	1988.18	WT	WT
TCGA-TM-A84R-01	1389.7	318.573	WT	WT			TCGA-TM-A84R-01	1389.7	2765.78	WT	WT			TCGA-TM-A84R-01	1389.7	3528.75	WT	WT
TCGA-TM-A84S-01	1530.55	270.656	WT	WT			TCGA-TM-A84S-01	1530.55	1733.2	WT	WT			TCGA-TM-A84S-01	1530.55	2760.51	WT	WT
TCGA-TM-A84T-01	1700.05	356.514	WT	WT			TCGA-TM-A84T-01	1700.05	3262.87	WT	WT			TCGA-TM-A84T-01	1700.05	2190.08	WT	WT
TCGA-TQ-A7RF-01	1874.1	260.83	WT	WT			TCGA-TQ-A7RF-01	1874.1	3170.13	WT	WT			TCGA-TQ-A7RF-01	1874.1	2675.54	WT	WT
TCGA-TQ-A7RG-01	1571.76	488.993	WT	WT			TCGA-TQ-A7RG-01	1571.76	3116.96	WT	WT			TCGA-TQ-A7RG-01	1571.76	2638.79	WT	WT
TCGA-TQ-A7RH-01	2051.47	312.619	WT	WT			TCGA-TQ-A7RH-01	2051.47	4376.29	WT	WT			TCGA-TQ-A7RH-01	2051.47	2478.46	WT	WT
TCGA-TQ-A7RI-01	1684.19	669.587	WT	WT			TCGA-TQ-A7RI-01	1684.19	3798.92	WT	WT			TCGA-TQ-A7RI-01	1684.19	2896.95	WT	WT
TCGA-TQ-A7RJ-01	2036.11	695.274	WT	WT			TCGA-TQ-A7RJ-01	2036.11	3703.17	WT	WT			TCGA-TQ-A7RJ-01	2036.11	2664.97	WT	WT
TCGA-TQ-A7RK-01	1882.56	193.251	WT	WT			TCGA-TQ-A7RK-01	1882.56	4313.32	WT	WT			TCGA-TQ-A7RK-01	1882.56	2382.56	WT	WT
TCGA-TQ-A7RM-01	2264.51	489.863	WT	WT			TCGA-TQ-A7RM-01	2264.51	3799.43	WT	WT			TCGA-TQ-A7RM-01	2264.51	2729.46	WT	WT
TCGA-TQ-A7RN-01	1545.31	541.109	WT	WT			TCGA-TQ-A7RN-01	1545.31	2865.36	WT	WT			TCGA-TQ-A7RN-01	1545.31	3161.71	WT	WT
TCGA-TQ-A7RO-01	1803.17	1408.14	WT	WT			TCGA-TQ-A7RO-01	1803.17	3279.64	WT	WT			TCGA-TQ-A7RO-01	1803.17	3651.13	WT	WT
TCGA-TQ-A7RP-01	1810.13	555.525	WT	WT			TCGA-TQ-A7RP-01	1810.13	1799.14	WT	WT			TCGA-TQ-A7RP-01	1810.13	2511.03	WT	WT
TCGA-TQ-A7RQ-01	1796.61	853.502	WT	WT			TCGA-TQ-A7RQ-01	1796.61	4003.94	WT	WT			TCGA-TQ-A7RQ-01	1796.61	3577.51	WT	WT
TCGA-TQ-A7RR-01	2128.54	337.504	WT	WT			TCGA-TQ-A7RR-01	2128.54	4378.57	WT	WT			TCGA-TQ-A7RR-01	2128.54	2772.75	WT	WT
TCGA-TQ-A7RS-01	1653.69	303.082	WT	WT			TCGA-TQ-A7RS-01	1653.69	3188.43	WT	WT			TCGA-TQ-A7RS-01	1653.69	2867.92	WT	WT
TCGA-TQ-A7RU-01	1597.47	281.856	WT	WT			TCGA-TQ-A7RU-01	1597.47	3586.08	WT	WT			TCGA-TQ-A7RU-01	1597.47	3189.87	WT	WT
TCGA-TQ-A7RV-01	1676.37	318.854	WT	WT			TCGA-TQ-A7RV-01	1676.37	3564.68	WT	WT			TCGA-TQ-A7RV-01	1676.37	2317.14	WT	WT
TCGA-TQ-A7RW-01	1857.14	668.672	WT	WT			TCGA-TQ-A7RW-01	1857.14	5464.66	WT	WT			TCGA-TQ-A7RW-01	1857.14	1981.45	WT	WT
TCGA-TQ-A8XE-01	1755.12	514.641	WT	WT			TCGA-TQ-A8XE-01	1755.12	3750.73	WT	WT			TCGA-TQ-A8XE-01	1755.12	2991.58	WT	WT
TCGA-VM-A8C8-01	1448.79	166.169	WT	WT			TCGA-VM-A8C8-01	1448.79	1479.42	WT	WT			TCGA-VM-A8C8-01	1448.79	1942.62	WT	WT
TCGA-VM-A8C9-01	1106.65	17.8287	WT	WT			TCGA-VM-A8C9-01	1106.65	764.088	WT	WT			TCGA-VM-A8C9-01	1106.65	1941.42	WT	WT
TCGA-VM-A8CA-01	1218.94	34.9854	WT	WT			TCGA-VM-A8CA-01	1218.94	1605.44	WT	WT			TCGA-VM-A8CA-01	1218.94	3341.94	WT	WT
TCGA-VM-A8CB-01	1126.67	82.4742	WT	WT			TCGA-VM-A8CB-01	1126.67	3271	WT	WT			TCGA-VM-A8CB-01	1126.67	3787.65	WT	WT
TCGA-VM-A8CD-01	1570.95	493.599	WT	WT			TCGA-VM-A8CD-01	1570.95	2288.38	WT	WT			TCGA-VM-A8CD-01	1570.95	2453.6	WT	WT
TCGA-VM-A8CE-01	1619.3	316.653	WT	WT			TCGA-VM-A8CE-01	1619.3	2641.31	WT	WT			TCGA-VM-A8CE-01	1619.3	2726.58	WT	WT
TCGA-VM-A8CF-01	820.997	27.1903	WT	WT			TCGA-VM-A8CF-01	820.997	1860.27	WT	WT			TCGA-VM-A8CF-01	820.997	2088.37	WT	WT
TCGA-VM-A8CH-01	1691.85	456.442	WT	WT			TCGA-VM-A8CH-01	1691.85	2933.87	WT	WT			TCGA-VM-A8CH-01	1691.85	2007.31	WT	WT
TCGA-VV-A829-01	1183.19	350.877	WT	WT			TCGA-VV-A829-01	1183.19	3084.46	WT	WT			TCGA-VV-A829-01	1183.19	1486.33	WT	WT
TCGA-VV-A86M-01	1447.54	343.75	WT	WT			TCGA-VV-A86M-01	1447.54	4062.5	WT	WT			TCGA-VV-A86M-01	1447.54	2279.02	WT	WT
TCGA-VW-A7QS-01	2268.04	232.778	WT	WT			TCGA-VW-A7QS-01	2268.04	4721.46	WT	WT			TCGA-VW-A7QS-01	2268.04	2633.78	WT	WT
TCGA-VW-A8FI-01	1113.23	84.0286	WT	WT			TCGA-VW-A8FI-01	1113.23	2744.34	WT	WT			TCGA-VW-A8FI-01	1113.23	2256.26	WT	WT
TCGA-W9-A837-01	1462.24	650.293	WT	WT			TCGA-W9-A837-01	1462.24	2679.99	WT	WT			TCGA-W9-A837-01	1462.24	3487.54	WT	WT
TCGA-WH-A86K-01	1359.38	159.255	WT	WT			TCGA-WH-A86K-01	1359.38	2280.05	WT	WT			TCGA-WH-A86K-01	1359.38	2422.48	WT	WT
TCGA-WY-A858-01	1510.67	122.6	WT	WT			TCGA-WY-A858-01	1510.67	2532.73	WT	WT			TCGA-WY-A858-01	1510.67	1867.1	WT	WT
TCGA-WY-A859-01	2018.74	109.191	WT	WT			TCGA-WY-A859-01	2018.74	2357.29	WT	WT			TCGA-WY-A859-01	2018.74	3970.93	WT	WT
TCGA-WY-A85A-01	1420.96	310.9	WT	WT			TCGA-WY-A85A-01	1420.96	2926.89	WT	WT			TCGA-WY-A85A-01	1420.96	2638.16	WT	WT
TCGA-WY-A85B-01	1603.27	252.582	WT	WT			TCGA-WY-A85B-01	1603.27	3485.37	WT	WT			TCGA-WY-A85B-01	1603.27	2401.89	WT	WT
TCGA-WY-A85C-01	1814.88	233.347	WT	WT			TCGA-WY-A85C-01	1814.88	3783.82	WT	WT			TCGA-WY-A85C-01	1814.88	2241.52	WT	WT
TCGA-WY-A85D-01	1483.73	94.1815	WT	WT			TCGA-WY-A85D-01	1483.73	2861.93	WT	WT			TCGA-WY-A85D-01	1483.73	2541.91	WT	WT
TCGA-WY-A85E-01	1640.83	187.902	WT	WT			TCGA-WY-A85E-01	1640.83	2981.1	WT	WT			TCGA-WY-A85E-01	1640.83	2249.15	WT	WT
